# Supplementary material for: Mutational Dynamics of Aroid Chloroplast Genomes II
Source: Front Genet. 2021 Jan 20;11:610838. doi: 10.3389/fgene.2020.610838 (PMC7854696; doi:10.3389/fgene.2020.610838)
Supplement: Supplementary Table 1 — Distributions of substitutions, InDels, and oligonucleotide repeats in bins of 250 bp in pairwise comparisons at family level. [file Table_1.xlsx]

## Sheet: Aglaonema costatum
Table S1. Distributions of substitutions, InDels, and oligonucleotide repeats in bins of 250 bp in pairwise comparisons at family level
Mutations in Aglaonema costatum				We used Orontium aquaticum as reference for all comparisons at family level. The oligonucleitde were also determined only in this reference genome using REPuter after removal of deletion events from its genome to fix the co-ordinate position.
Bin	SNPs	Indels	Repeats	The oligonucletide repeats, SNPs, and InDels (counted in both genomes were distributed into bin of 250 bp each.
1	31	8	3
2	16	2	0
3	12	0	1
4	7	0	0
5	9	0	0
6	9	0	0
7	23	5	2
8	20	5	1
9	18	0	1
10	26	0	1
11	18	1	0
12	27	0	0
13	22	0	0
14	25	2	1
15	33	4	0
16	22	5	1
17	16	3	2
18	60	9	1
19	29	5	5
20	33	7	3
21	41	4	5
22	57	8	12
23	54	9	6
24	22	5	0
25	29	4	2
26	21	4	0
27	51	8	3
28	57	4	0
29	93	7	3
30	50	5	1
31	35	6	1
32	25	2	1
33	58	6	5
34	51	5	3
35	40	3	3
36	76	8	0
37	115	8	2
38	93	8	7
39	55	7	1
40	27	5	0
41	23	7	2
42	20	5	0
43	37	4	1
44	31	4	1
45	19	1	0
46	13	0	1
47	9	0	0
48	14	0	0
49	12	0	0
50	14	0	0
51	11	2	0
52	17	0	0
53	12	3	1
54	42	7	2
55	21	2	1
56	18	3	1
57	35	6	2
58	39	5	1
59	8	0	0
60	36	4	2
61	40	8	2
62	36	10	5
63	18	3	1
64	5	0	0
65	5	0	1
66	23	2	3
67	25	3	1
68	15	0	0
69	12	0	0
70	14	3	1
71	34	1	2
72	15	0	0
73	15	0	0
74	16	0	0
75	27	1	1
76	21	1	0
77	28	0	1
78	20	0	2
79	11	0	1
80	19	0	0
81	29	1	2
82	15	0	3
83	11	0	1
84	15	0	0
85	10	0	1
86	9	0	1
87	11	0	0
88	24	1	0
89	25	0	0
90	11	0	0
91	12	0	0
92	12	0	0
93	9	0	0
94	10	1	0
95	26	6	1
96	15	6	2
97	14	4	0
98	11	0	1
99	13	0	1
100	7	0	0
101	17	0	1
102	16	0	1
103	12	0	0
104	13	0	0
105	21	0	0
106	9	0	0
107	16	0	0
108	5	0	1
109	11	0	0
110	9	0	0
111	13	0	0
112	20	3	1
113	32	9	0
114	28	5	2
115	31	9	3
116	40	7	0
117	37	4	2
118	35	7	1
119	39	5	0
120	55	4	1
121	30	4	1
122	28	3	1
123	36	5	3
124	33	8	0
125	48	6	5
126	44	9	3
127	12	2	1
128	23	4	1
129	31	5	0
130	0	0	2
131	18	1	0
132	43	4	2
133	35	6	3
134	17	4	0
135	54	5	4
136	37	6	2
137	38	6	1
138	34	5	2
139	26	4	0
140	25	5	3
141	11	3	1
142	12	0	0
143	9	0	0
144	8	0	0
145	2	0	0
146	5	0	1
147	13	0	0
148	9	0	0
149	15	0	0
150	12	0	1
151	26	3	0
152	20	2	2
153	10	5	0
154	11	6	1
155	46	4	2
156	20	2	1
157	16	5	1
158	12	0	1
159	17	4	0
160	8	0	0
161	6	0	0
162	13	0	0
163	10	0	0
164	9	0	1
165	9	0	4
166	15	0	0
167	13	0	0
168	5	0	0
169	5	0	0
170	9	0	0
171	10	0	0
172	7	0	0
173	13	0	0
174	12	0	3
175	8	0	0
176	7	0	0
177	8	0	0
178	19	6	1
179	35	10	3
180	14	3	1
181	18	3	0
182	15	4	2
183	23	3	1
184	11	1	0
185	13	4	0
186	18	3	0
187	18	3	3
188	14	1	1
189	46	3	4
190	19	4	0
191	37	4	3
192	31	4	0
193	39	4	2
194	15	0	0
195	9	0	0
196	41	7	1
197	49	3	1
198	87	7	5
199	50	5	4
200	30	6	1
201	32	5	1
202	21	3	4
203	11	2	2
204	37	5	0
205	22	7	1
206	73	8	7
207	31	3	0
208	23	2	1
209	16	0	1
210	13	1	0
211	19	0	0
212	10	0	0
213	11	0	1
214	8	0	1
215	13	5	4
216	36	5	0
217	32	1	3
218	10	3	2
219	17	1	1
220	17	1	0
221	17	3	1
222	22	3	1
223	11	0	0
224	11	0	0
225	8	0	0
226	11	0	0
227	7	0	0
228	15	0	1
229	15	0	0
230	28	4	0
231	29	7	3
232	21	5	3
233	5	0	0
234	9	0	0
235	10	0	0
236	19	0	0
237	14	0	1
238	16	1	0
239	25	6	0
240	27	3	2
241	39	9	2
242	30	0	0
243	21	1	0
244	24	0	0
245	14	1	2
246	11	0	0
247	4	0	1
248	41	10	4
249	25	9	2
250	33	1	1
251	30	4	0
252	15	0	2
253	14	0	1
254	28	4	0
255	30	5	1
256	38	1	1
257	42	6	2
258	24	1	0
259	18	0	2
260	12	1	2
261	15	5	1
262	11	0	1
263	15	0	1
264	16	0	0
265	24	5	3
266	30	4	0
267	11	1	0
268	10	0	1
269	6	0	1
270	7	0	0
271	20	6	2
272	36	5	2
273	49	7	2
274	35	3	1
275	28	1	1
276	20	4	2
277	21	3	1
278	18	4	2
279	28	6	1
280	24	4	2
281	39	4	1
282	23	2	0
283	32	3	1
284	12	1	0
285	27	6	2
286	17	0	0
287	12	2	1
288	28	5	1
289	19	3	2
290	23	1	1
291	20	2	5
292	10	1	0
293	31	1	1
294	17	5	3
295	10	1	1
296	11	0	1
297	28	5	3
298	25	3	2
299	20	3	1
300	26	2	3
301	29	2	1
302	12	1	0
303	11	0	0
304	13	0	0
305	11	0	0
306	7	0	0
307	16	0	0
308	27	2	1
309	13	1	0
310	12	1	0
311	19	1	2
312	20	3	3
313	20	2	1
314	21	6	0
315	15	0	0
316	11	0	0
317	10	1	0
318	10	3	3
319	19	5	0
320	22	3	0
321	14	1	0
322	12	0	0
323	18	2	1
324	28	4	3
325	10	0	2
326	17	0	1
327	19	0	0
328	11	1	1
329	24	0	1
330	12	2	1
331	21	2	1
332	20	1	0
333	22	1	0
334	21	2	0
335	22	4	0
336	18	0	0
337	26	2	1
338	10	0	0
339	48	7	4
340	51	7	2
341	34	2	0
342	22	3	2
343	28	7	1
344	12	0	0
345	16	0	1
346	34	1	3
347	31	1	0
348	36	4	1
349	17	2	2
350	30	2	2
351	23	0	2
352	30	1	1
353	27	1	1
354	10	0	1
355	12	0	0
356	15	0	1
357	11	0	0
358	17	0	0
359	42	4	1
360	60	6	0
361	86	9	4
362	81	8	3
363	21	1	2
364	52	6	3
365	39	6	1
366	6	1	5
367	16	2	1
368	24	3	1
369	37	0	1
370	23	0	1
371	19	0	1
372	32	6	2
373	15	0	2
374	17	0	0
375	14	0	2
376	20	0	0
377	11	0	0
378	18	0	0
379	25	4	1
380	16	1	0
381	39	5	1
382	43	9	3
383	15	1	0
384	56	9	2
385	17	0	0
386	6	1	2
387	43	4	4
388	46	5	1
389	7	0	1
390	20	0	0
391	16	1	0
392	14	0	1
393	20	2	3
394	38	7	1
395	19	5	3
396	28	2	1
397	29	4	1
398	23	0	1
399	19	0	0
400	17	0	0
401	14	0	1
402	11	0	1
403	7	0	0
404	8	0	0
Total	9283	991	447

## Sheet: Amorphophallus konjac
Mutations in Amorphophallus konjac
Bin	SNPs	Indels	Repeats
1	64	3	3
2	21	2	0
3	9	0	1
4	7	0	0
5	8	0	0
6	9	0	0
7	27	6	2
8	28	6	1
9	21	0	1
10	30	0	1
11	21	1	0
12	28	1	0
13	21	0	0
14	30	1	1
15	36	4	0
16	28	4	1
17	18	1	2
18	66	7	1
19	34	3	5
20	39	7	3
21	39	6	5
22	73	7	12
23	56	11	6
24	25	5	0
25	30	3	2
26	21	5	0
27	63	7	3
28	100	7	0
29	103	8	3
30	61	3	1
31	33	4	1
32	25	3	1
33	55	7	5
34	49	6	3
35	32	5	3
36	68	10	0
37	101	8	2
38	75	7	7
39	66	7	1
40	27	5	0
41	24	7	2
42	26	5	0
43	36	3	1
44	45	3	1
45	20	1	0
46	15	0	1
47	10	0	0
48	16	0	0
49	15	0	0
50	13	0	0
51	16	3	0
52	19	0	0
53	12	4	1
54	43	7	2
55	17	2	1
56	14	2	1
57	56	4	2
58	36	4	1
59	10	0	0
60	43	4	2
61	34	10	2
62	30	10	5
63	20	2	1
64	11	0	0
65	5	0	1
66	25	3	3
67	28	5	1
68	14	0	0
69	12	0	0
70	18	3	1
71	33	1	2
72	11	0	0
73	14	0	0
74	13	0	0
75	31	1	1
76	21	1	0
77	29	0	1
78	27	0	2
79	12	0	1
80	19	0	0
81	28	0	2
82	11	0	3
83	15	0	1
84	16	0	0
85	10	0	1
86	12	0	1
87	12	1	0
88	32	1	0
89	25	0	0
90	11	0	0
91	13	0	0
92	12	0	0
93	11	0	0
94	10	1	0
95	19	5	1
96	15	7	2
97	12	4	0
98	12	0	1
99	11	0	1
100	9	0	0
101	18	0	1
102	15	0	1
103	14	0	0
104	17	0	0
105	25	0	0
106	12	0	0
107	19	0	0
108	6	0	1
109	12	0	0
110	10	0	0
111	11	0	0
112	18	2	1
113	27	8	0
114	26	4	2
115	38	8	3
116	46	5	0
117	35	5	2
118	16	3	1
119	36	5	0
120	43	6	1
121	29	4	1
122	26	3	1
123	36	4	3
124	37	4	0
125	51	6	5
126	43	10	3
127	18	2	1
128	23	5	1
129	28	6	0
130	27	4	2
131	30	2	0
132	49	4	2
133	38	5	3
134	14	3	0
135	51	6	4
136	74	6	2
137	37	7	1
138	40	3	2
139	34	4	0
140	27	4	3
141	15	4	1
142	12	0	0
143	10	0	0
144	8	0	0
145	1	0	0
146	8	0	1
147	10	0	0
148	11	0	0
149	11	0	0
150	11	0	1
151	16	4	0
152	22	2	2
153	12	5	0
154	17	4	1
155	68	4	2
156	26	1	1
157	13	5	1
158	12	0	1
159	20	4	0
160	9	0	0
161	6	0	0
162	14	0	0
163	10	0	0
164	9	0	1
165	10	0	4
166	13	0	0
167	12	0	0
168	5	0	0
169	7	0	0
170	11	0	0
171	9	0	0
172	6	0	0
173	15	0	0
174	11	0	3
175	10	0	0
176	8	0	0
177	10	0	0
178	16	6	1
179	45	10	3
180	15	3	1
181	23	4	0
182	19	3	2
183	26	3	1
184	13	1	0
185	9	6	0
186	27	3	0
187	16	4	3
188	14	1	1
189	38	5	4
190	29	5	0
191	31	5	3
192	37	5	0
193	40	5	2
194	18	0	0
195	11	0	0
196	44	4	1
197	49	6	1
198	93	6	5
199	55	6	4
200	37	6	1
201	28	3	1
202	21	2	4
203	16	4	2
204	38	5	0
205	24	6	1
206	30	8	7
207	29	4	0
208	29	1	1
209	18	0	1
210	16	1	0
211	24	0	0
212	11	0	0
213	12	0	1
214	9	0	1
215	15	5	4
216	37	8	0
217	36	2	3
218	8	3	2
219	20	2	1
220	20	1	0
221	18	4	1
222	24	3	1
223	13	0	0
224	11	0	0
225	10	0	0
226	13	0	0
227	7	0	0
228	14	0	1
229	16	0	0
230	30	3	0
231	39	7	3
232	27	3	3
233	8	0	0
234	10	0	0
235	13	0	0
236	19	0	0
237	12	0	1
238	14	1	0
239	37	6	0
240	30	4	2
241	31	9	2
242	28	0	0
243	21	0	0
244	23	0	0
245	25	0	2
246	14	0	0
247	7	0	1
248	79	3	4
249	26	8	2
250	33	0	1
251	31	4	0
252	18	0	2
253	15	0	1
254	27	5	0
255	19	5	1
256	15	2	1
257	33	4	2
258	20	1	0
259	18	0	2
260	14	1	2
261	22	4	1
262	13	0	1
263	13	0	1
264	21	0	0
265	26	5	3
266	42	3	0
267	14	1	0
268	11	0	1
269	6	0	1
270	6	0	0
271	22	7	2
272	38	6	2
273	56	6	2
274	45	3	1
275	24	1	1
276	25	4	2
277	23	3	1
278	22	3	2
279	39	4	1
280	25	5	2
281	44	3	1
282	24	2	0
283	39	3	1
284	10	1	0
285	30	6	2
286	13	0	0
287	13	2	1
288	28	4	1
289	21	2	2
290	19	3	1
291	19	2	5
292	20	1	0
293	34	1	1
294	20	6	3
295	9	1	1
296	17	0	1
297	25	5	3
298	29	3	2
299	21	2	1
300	24	1	3
301	29	3	1
302	14	1	0
303	13	0	0
304	15	0	0
305	11	0	0
306	10	0	0
307	17	0	0
308	36	2	1
309	17	0	0
310	15	1	0
311	16	0	2
312	18	3	3
313	20	2	1
314	25	4	0
315	12	1	0
316	9	0	0
317	9	1	0
318	15	2	3
319	27	3	0
320	20	3	0
321	16	2	0
322	10	0	0
323	12	1	1
324	43	4	3
325	12	0	2
326	15	0	1
327	24	0	0
328	14	2	1
329	20	0	1
330	21	3	1
331	21	2	1
332	22	3	0
333	26	1	0
334	21	2	0
335	31	2	0
336	20	0	0
337	26	2	1
338	13	0	0
339	33	3	4
340	10	2	2
341	31	3	0
342	22	6	2
343	29	5	1
344	14	0	0
345	15	0	1
346	36	1	3
347	32	2	0
348	42	3	1
349	21	1	2
350	38	2	2
351	23	0	2
352	33	0	1
353	30	1	1
354	10	0	1
355	15	0	0
356	23	0	1
357	18	0	0
358	21	1	0
359	36	6	1
360	83	5	0
361	84	6	4
362	45	5	3
363	23	1	2
364	54	7	3
365	47	5	1
366	9	2	5
367	14	1	1
368	25	3	1
369	30	0	1
370	23	0	1
371	17	0	1
372	38	6	2
373	16	0	2
374	15	0	0
375	16	0	2
376	19	0	0
377	14	0	0
378	17	0	0
379	18	3	1
380	17	1	0
381	44	4	1
382	46	9	3
383	18	1	0
384	68	8	2
385	15	0	0
386	9	1	2
387	32	3	4
388	14	3	1
389	8	0	1
390	25	1	0
391	18	0	0
392	11	0	1
393	20	3	3
394	48	7	1
395	19	6	3
396	28	2	1
397	23	4	1
398	27	0	1
399	13	0	0
400	16	0	0
401	17	0	1
402	12	0	1
403	6	0	0
404	11	0	0
Total	9849	956	447

## Sheet: Anthurium huixtlense
Mutations in Anthurium huixtlense
Bin	SNPs	Indels	Repeats
1	50	4	3
2	23	2	0
3	8	0	1
4	9	0	0
5	11	0	0
6	8	1	0
7	40	2	2
8	23	6	1
9	18	1	1
10	33	0	1
11	25	0	0
12	27	0	0
13	26	0	0
14	39	1	1
15	34	6	0
16	31	4	1
17	19	2	2
18	79	6	1
19	39	5	5
20	35	7	3
21	13	3	5
22	36	5	12
23	63	3	6
24	26	4	0
25	30	4	2
26	23	4	0
27	63	7	3
28	118	5	0
29	112	8	3
30	39	7	1
31	48	6	1
32	18	4	1
33	50	9	5
34	58	5	3
35	43	4	3
36	81	6	0
37	119	6	2
38	117	5	7
39	57	8	1
40	30	5	0
41	28	7	2
42	29	5	0
43	35	3	1
44	30	4	1
45	24	1	0
46	17	0	1
47	11	0	0
48	12	0	0
49	13	0	0
50	12	0	0
51	11	2	0
52	19	0	0
53	13	3	1
54	46	8	2
55	20	4	1
56	20	1	1
57	44	5	2
58	34	5	1
59	8	0	0
60	21	2	2
61	61	4	2
62	40	6	5
63	22	4	1
64	7	0	0
65	5	0	1
66	22	2	3
67	20	3	1
68	14	0	0
69	13	0	0
70	20	4	1
71	27	1	2
72	8	0	0
73	16	0	0
74	16	0	0
75	30	1	1
76	29	1	0
77	29	1	1
78	22	0	2
79	14	0	1
80	22	0	0
81	31	0	2
82	12	0	3
83	15	0	1
84	18	0	0
85	10	0	1
86	7	0	1
87	11	0	0
88	26	3	0
89	27	0	0
90	13	0	0
91	11	0	0
92	13	0	0
93	12	0	0
94	12	1	0
95	20	8	1
96	15	7	2
97	13	3	0
98	17	0	1
99	9	0	1
100	8	0	0
101	19	0	1
102	16	0	1
103	14	0	0
104	13	0	0
105	23	0	0
106	12	0	0
107	19	0	0
108	6	0	1
109	14	0	0
110	12	0	0
111	10	0	0
112	18	3	1
113	30	10	0
114	32	6	2
115	47	7	3
116	20	4	0
117	20	3	2
118	51	7	1
119	15	5	0
120	0	0	1
121	31	1	1
122	32	2	1
123	33	5	3
124	48	6	0
125	39	4	5
126	44	8	3
127	21	3	1
128	26	1	1
129	34	10	0
130	84	7	2
131	104	8	0
132	42	4	2
133	34	6	3
134	18	3	0
135	45	8	4
136	46	6	2
137	28	8	1
138	41	4	2
139	39	3	0
140	28	5	3
141	17	6	1
142	12	0	0
143	8	0	0
144	7	0	0
145	2	0	0
146	7	0	1
147	12	0	0
148	13	0	0
149	11	0	0
150	12	0	1
151	18	3	0
152	17	4	2
153	14	3	0
154	13	5	1
155	64	7	2
156	28	3	1
157	20	3	1
158	17	1	1
159	25	4	0
160	9	0	0
161	4	0	0
162	16	0	0
163	8	0	0
164	11	0	1
165	12	0	4
166	10	0	0
167	13	0	0
168	5	0	0
169	7	0	0
170	8	0	0
171	12	0	0
172	7	0	0
173	13	0	0
174	7	0	3
175	9	0	0
176	8	0	0
177	9	0	0
178	20	6	1
179	43	10	3
180	30	3	1
181	23	3	0
182	20	4	2
183	23	5	1
184	11	1	0
185	19	5	0
186	19	3	0
187	20	3	3
188	15	2	1
189	49	3	4
190	21	3	0
191	39	4	3
192	34	4	0
193	51	4	2
194	15	0	0
195	8	0	0
196	52	7	1
197	37	3	1
198	96	7	5
199	104	6	4
200	41	5	1
201	30	4	1
202	21	3	4
203	19	3	2
204	40	5	0
205	31	5	1
206	84	7	7
207	42	4	0
208	29	1	1
209	14	0	1
210	13	1	0
211	19	0	0
212	10	0	0
213	8	0	1
214	10	0	1
215	64	4	4
216	117	10	0
217	75	2	3
218	12	4	2
219	16	2	1
220	19	2	0
221	14	2	1
222	28	5	1
223	10	0	0
224	7	1	0
225	9	0	0
226	12	0	0
227	7	0	0
228	18	0	1
229	16	0	0
230	21	5	0
231	48	4	3
232	27	6	3
233	8	0	0
234	10	0	0
235	12	0	0
236	22	0	0
237	11	0	1
238	24	0	0
239	27	8	0
240	32	5	2
241	43	9	2
242	71	7	0
243	56	2	0
244	30	0	0
245	21	0	2
246	17	0	0
247	7	0	1
248	51	7	4
249	31	7	2
250	37	1	1
251	33	4	0
252	18	0	2
253	21	0	1
254	32	5	0
255	31	6	1
256	37	2	1
257	27	5	2
258	23	1	0
259	21	0	2
260	12	1	2
261	22	4	1
262	13	0	1
263	24	0	1
264	20	0	0
265	26	5	3
266	36	3	0
267	11	1	0
268	16	0	1
269	6	0	1
270	8	3	0
271	27	6	2
272	46	5	2
273	54	6	2
274	27	6	1
275	26	2	1
276	24	4	2
277	27	3	1
278	14	4	2
279	34	4	1
280	27	5	2
281	35	5	1
282	25	2	0
283	19	2	1
284	7	1	0
285	37	6	2
286	13	0	0
287	15	1	1
288	30	4	1
289	19	4	2
290	16	2	1
291	22	3	5
292	10	1	0
293	37	2	1
294	16	5	3
295	15	1	1
296	10	0	1
297	22	8	3
298	29	4	2
299	27	1	1
300	27	3	3
301	29	3	1
302	15	2	0
303	13	0	0
304	13	0	0
305	13	0	0
306	9	0	0
307	18	0	0
308	39	3	1
309	13	1	0
310	11	1	0
311	17	0	2
312	20	3	3
313	21	3	1
314	25	5	0
315	15	0	0
316	12	0	0
317	12	1	0
318	15	3	3
319	25	6	0
320	20	3	0
321	5	1	0
322	11	0	0
323	20	4	1
324	29	3	3
325	17	0	2
326	23	0	1
327	19	0	0
328	16	1	1
329	19	0	1
330	14	1	1
331	22	4	1
332	25	3	0
333	24	1	0
334	19	2	0
335	24	3	0
336	21	1	0
337	28	1	1
338	10	0	0
339	42	4	4
340	71	8	2
341	34	2	0
342	30	2	2
343	29	6	1
344	13	1	0
345	19	0	1
346	25	3	3
347	29	1	0
348	39	3	1
349	15	1	2
350	38	3	2
351	26	1	2
352	34	0	1
353	25	1	1
354	13	0	1
355	14	0	0
356	15	0	1
357	15	0	0
358	16	0	0
359	36	4	1
360	64	6	0
361	93	8	4
362	90	5	3
363	24	1	2
364	60	8	3
365	43	7	1
366	29	5	5
367	25	2	1
368	27	3	1
369	37	0	1
370	21	1	1
371	20	0	1
372	28	5	2
373	19	0	2
374	14	0	0
375	14	0	2
376	17	0	0
377	13	0	0
378	12	0	0
379	20	2	1
380	24	1	0
381	36	7	1
382	43	8	3
383	15	1	0
384	61	8	2
385	23	0	0
386	8	1	2
387	55	9	4
388	61	5	1
389	6	0	1
390	20	0	0
391	15	0	0
392	18	0	1
393	27	2	3
394	39	7	1
395	23	3	3
396	26	2	1
397	25	4	1
398	24	0	1
399	15	0	0
400	16	0	0
401	14	0	1
402	12	0	1
403	7	0	0
404	9	0	0
Total	10533	1007	447

## Sheet: Anubias heterophylla
Mutations in Anubias heterophylla
Bin	SNPs	Indels	Repeats
1	43	5	3
2	15	2	0
3	7	0	1
4	5	0	0
5	8	0	0
6	9	0	0
7	25	4	2
8	23	5	1
9	17	1	1
10	26	0	1
11	21	1	0
12	23	0	0
13	20	0	0
14	24	1	1
15	32	4	0
16	25	4	1
17	19	2	2
18	63	5	1
19	27	5	5
20	32	7	3
21	37	5	5
22	66	7	12
23	67	8	6
24	29	6	0
25	27	4	2
26	20	5	0
27	46	10	3
28	46	6	0
29	86	8	3
30	50	6	1
31	34	7	1
32	21	3	1
33	54	7	5
34	55	5	3
35	34	3	3
36	67	10	0
37	108	9	2
38	78	10	7
39	73	5	1
40	26	5	0
41	23	6	2
42	22	5	0
43	33	5	1
44	22	5	1
45	23	1	0
46	12	0	1
47	10	0	0
48	13	0	0
49	11	0	0
50	12	0	0
51	10	3	0
52	17	0	0
53	10	3	1
54	44	6	2
55	18	2	1
56	16	2	1
57	43	6	2
58	35	5	1
59	10	0	0
60	35	4	2
61	42	9	2
62	22	10	5
63	17	3	1
64	6	0	0
65	9	0	1
66	25	1	3
67	22	4	1
68	11	0	0
69	11	0	0
70	19	2	1
71	27	1	2
72	9	0	0
73	13	0	0
74	15	0	0
75	28	1	1
76	18	1	0
77	26	0	1
78	17	0	2
79	9	0	1
80	19	0	0
81	29	0	2
82	10	0	3
83	12	0	1
84	17	0	0
85	10	0	1
86	8	0	1
87	11	0	0
88	22	1	0
89	23	0	0
90	11	0	0
91	12	0	0
92	13	0	0
93	10	0	0
94	10	1	0
95	21	6	1
96	19	5	2
97	11	4	0
98	12	0	1
99	11	0	1
100	7	0	0
101	15	0	1
102	16	0	1
103	11	0	0
104	12	0	0
105	19	0	0
106	11	0	0
107	17	0	0
108	3	0	1
109	12	0	0
110	8	0	0
111	10	0	0
112	18	2	1
113	31	8	0
114	25	4	2
115	31	9	3
116	34	6	0
117	37	3	2
118	42	5	1
119	34	6	0
120	40	6	1
121	29	3	1
122	24	4	1
123	24	3	3
124	31	5	0
125	50	6	5
126	45	8	3
127	19	3	1
128	20	4	1
129	28	5	0
130	0	0	2
131	17	1	0
132	41	4	2
133	38	5	3
134	17	3	0
135	58	4	4
136	39	6	2
137	33	7	1
138	33	2	2
139	27	3	0
140	30	4	3
141	15	3	1
142	12	0	0
143	10	0	0
144	5	0	0
145	1	0	0
146	6	0	1
147	10	0	0
148	10	0	0
149	12	0	0
150	11	0	1
151	12	3	0
152	22	2	2
153	11	4	0
154	8	5	1
155	69	5	2
156	23	1	1
157	16	4	1
158	15	1	1
159	16	4	0
160	9	0	0
161	6	0	0
162	14	0	0
163	9	0	0
164	7	0	1
165	9	0	4
166	11	0	0
167	13	0	0
168	5	0	0
169	6	0	0
170	8	0	0
171	10	0	0
172	4	0	0
173	13	0	0
174	8	0	3
175	8	0	0
176	9	0	0
177	8	0	0
178	17	6	1
179	39	10	3
180	12	3	1
181	18	3	0
182	16	3	2
183	22	3	1
184	10	1	0
185	11	4	0
186	20	2	0
187	16	4	3
188	17	1	1
189	49	2	4
190	18	3	0
191	33	4	3
192	26	4	0
193	42	4	2
194	18	0	0
195	10	0	0
196	34	6	1
197	53	4	1
198	97	6	5
199	77	9	4
200	28	7	1
201	34	4	1
202	19	2	4
203	14	3	2
204	40	4	0
205	27	5	1
206	60	10	7
207	52	2	0
208	21	2	1
209	18	0	1
210	12	1	0
211	20	0	0
212	11	0	0
213	9	0	1
214	8	0	1
215	57	4	4
216	121	7	0
217	89	5	3
218	10	3	2
219	17	1	1
220	20	0	0
221	15	4	1
222	20	3	1
223	10	0	0
224	7	0	0
225	9	0	0
226	9	0	0
227	7	0	0
228	14	0	1
229	17	0	0
230	27	4	0
231	35	6	3
232	23	4	3
233	5	0	0
234	9	0	0
235	11	0	0
236	18	0	0
237	11	0	1
238	13	1	0
239	25	6	0
240	25	3	2
241	32	9	2
242	25	0	0
243	24	0	0
244	18	0	0
245	15	0	2
246	9	0	0
247	3	0	1
248	42	9	4
249	36	8	2
250	31	0	1
251	27	2	0
252	13	0	2
253	17	0	1
254	28	4	0
255	30	4	1
256	37	1	1
257	28	5	2
258	22	1	0
259	20	0	2
260	11	1	2
261	17	5	1
262	13	0	1
263	18	0	1
264	19	0	0
265	22	5	3
266	26	2	0
267	12	1	0
268	9	0	1
269	6	0	1
270	5	0	0
271	20	6	2
272	34	5	2
273	44	7	2
274	32	5	1
275	26	1	1
276	18	4	2
277	22	3	1
278	18	3	2
279	31	4	1
280	23	4	2
281	38	4	1
282	22	2	0
283	31	4	1
284	21	0	0
285	25	6	2
286	14	0	0
287	11	2	1
288	28	4	1
289	13	2	2
290	24	1	1
291	18	2	5
292	9	1	0
293	30	1	1
294	18	6	3
295	13	0	1
296	10	0	1
297	15	8	3
298	26	3	2
299	21	2	1
300	19	2	3
301	22	2	1
302	19	0	0
303	10	0	0
304	13	0	0
305	12	0	0
306	7	0	0
307	16	0	0
308	27	2	1
309	14	1	0
310	11	1	0
311	16	2	2
312	13	2	3
313	18	2	1
314	18	3	0
315	17	0	0
316	10	0	0
317	9	1	0
318	11	2	3
319	21	4	0
320	23	3	0
321	13	2	0
322	11	0	0
323	11	2	1
324	25	3	3
325	8	0	2
326	16	0	1
327	17	0	0
328	11	1	1
329	20	0	1
330	13	1	1
331	21	2	1
332	20	2	0
333	24	1	0
334	17	2	0
335	24	3	0
336	16	0	0
337	20	2	1
338	11	0	0
339	38	3	4
340	57	10	2
341	30	2	0
342	23	4	2
343	31	6	1
344	10	0	0
345	15	0	1
346	34	2	3
347	30	1	0
348	43	3	1
349	15	2	2
350	32	2	2
351	18	0	2
352	28	0	1
353	24	1	1
354	11	0	1
355	13	0	0
356	14	0	1
357	14	0	0
358	15	0	0
359	44	4	1
360	62	6	0
361	93	8	4
362	80	10	3
363	21	0	2
364	67	6	3
365	37	7	1
366	6	1	5
367	16	2	1
368	22	3	1
369	28	0	1
370	23	0	1
371	14	0	1
372	37	7	2
373	13	0	2
374	15	0	0
375	12	0	2
376	17	0	0
377	9	0	0
378	15	0	0
379	20	4	1
380	18	1	0
381	32	6	1
382	43	8	3
383	15	1	0
384	56	9	2
385	13	0	0
386	6	1	2
387	60	6	4
388	50	7	1
389	9	0	1
390	20	0	0
391	13	1	0
392	12	0	1
393	19	2	3
394	42	6	1
395	21	4	3
396	25	1	1
397	23	4	1
398	22	0	1
399	14	0	0
400	15	0	0
401	15	0	1
402	14	0	1
403	6	0	0
404	7	0	0
Total	9283	957	447

## Sheet: Arisaema franchetianum
Mutations in Arisaema franchetianum
Bin	SNPs	Indels	Repeats
1	41	8	3
2	26	2	0
3	10	0	1
4	7	0	0
5	6	0	0
6	10	0	0
7	35	5	2
8	28	5	1
9	21	0	1
10	32	0	1
11	23	1	0
12	31	1	0
13	23	0	0
14	32	1	1
15	49	3	0
16	30	4	1
17	15	2	2
18	69	7	1
19	30	5	5
20	47	7	3
21	12	2	5
22	37	7	12
23	65	5	6
24	32	3	0
25	29	2	2
26	21	4	0
27	45	4	3
28	59	5	0
29	75	9	3
30	41	9	1
31	41	6	1
32	26	3	1
33	64	5	5
34	61	3	3
35	37	5	3
36	66	9	0
37	121	7	2
38	65	10	7
39	78	5	1
40	34	5	0
41	26	7	2
42	25	5	0
43	31	4	1
44	45	3	1
45	27	3	0
46	17	0	1
47	15	0	0
48	16	0	0
49	15	0	0
50	16	0	0
51	16	3	0
52	20	0	0
53	11	4	1
54	63	5	2
55	24	3	1
56	18	2	1
57	43	7	2
58	35	5	1
59	9	1	0
60	40	5	2
61	42	8	2
62	40	10	5
63	32	2	1
64	8	0	0
65	6	0	1
66	23	2	3
67	26	5	1
68	16	0	0
69	12	0	0
70	19	3	1
71	30	1	2
72	12	0	0
73	16	0	0
74	14	0	0
75	34	1	1
76	20	1	0
77	32	0	1
78	21	0	2
79	10	0	1
80	20	0	0
81	32	0	2
82	11	0	3
83	16	0	1
84	18	0	0
85	12	0	1
86	12	0	1
87	14	1	0
88	30	1	0
89	24	0	0
90	16	0	0
91	14	0	0
92	14	0	0
93	11	0	0
94	12	1	0
95	22	5	1
96	16	7	2
97	18	4	0
98	13	0	1
99	10	0	1
100	10	0	0
101	18	0	1
102	17	0	1
103	14	0	0
104	17	0	0
105	21	0	0
106	11	0	0
107	18	0	0
108	6	0	1
109	10	0	0
110	13	0	0
111	9	0	0
112	21	2	1
113	65	6	0
114	30	4	2
115	42	8	3
116	48	7	0
117	40	4	2
118	17	3	1
119	46	5	0
120	57	6	1
121	34	4	1
122	25	3	1
123	40	5	3
124	40	6	0
125	51	5	5
126	50	10	3
127	17	3	1
128	20	4	1
129	27	5	0
130	6	1	2
131	0	0	0
132	36	2	2
133	39	5	3
134	16	3	0
135	50	5	4
136	36	6	2
137	38	6	1
138	33	5	2
139	36	4	0
140	27	5	3
141	17	5	1
142	12	0	0
143	11	0	0
144	8	0	0
145	3	0	0
146	7	0	1
147	9	0	0
148	14	0	0
149	9	0	0
150	11	0	1
151	19	2	0
152	31	2	2
153	15	5	0
154	14	5	1
155	38	4	2
156	25	1	1
157	17	4	1
158	14	0	1
159	17	3	0
160	11	0	0
161	7	0	0
162	18	0	0
163	12	0	0
164	7	0	1
165	16	0	4
166	13	0	0
167	11	0	0
168	5	0	0
169	6	0	0
170	9	0	0
171	14	0	0
172	6	0	0
173	16	0	0
174	8	0	3
175	10	0	0
176	11	0	0
177	9	0	0
178	18	6	1
179	34	10	3
180	24	2	1
181	31	4	0
182	21	3	2
183	27	4	1
184	12	1	0
185	14	4	0
186	22	4	0
187	21	3	3
188	22	1	1
189	40	6	4
190	24	5	0
191	39	4	3
192	27	5	0
193	46	4	2
194	18	0	0
195	13	0	0
196	42	5	1
197	48	5	1
198	71	8	5
199	48	13	4
200	34	6	1
201	31	5	1
202	23	2	4
203	27	6	2
204	46	4	0
205	25	6	1
206	75	9	7
207	45	3	0
208	36	1	1
209	15	0	1
210	17	1	0
211	25	0	0
212	11	0	0
213	11	0	1
214	12	0	1
215	27	5	4
216	42	5	0
217	34	4	3
218	11	3	2
219	19	1	1
220	21	1	0
221	17	3	1
222	26	3	1
223	11	1	0
224	7	0	0
225	11	0	0
226	11	0	0
227	8	0	0
228	18	0	1
229	15	0	0
230	32	4	0
231	47	6	3
232	27	5	3
233	5	0	0
234	18	0	0
235	12	0	0
236	16	0	0
237	13	0	1
238	14	1	0
239	29	6	0
240	30	4	2
241	45	8	2
242	29	0	0
243	26	0	0
244	26	0	0
245	20	0	2
246	13	0	0
247	8	0	1
248	49	7	4
249	38	10	2
250	33	2	1
251	36	4	0
252	15	1	2
253	17	0	1
254	34	5	0
255	39	7	1
256	33	3	1
257	40	6	2
258	21	2	0
259	22	0	2
260	15	1	2
261	23	3	1
262	13	0	1
263	14	0	1
264	21	0	0
265	27	6	3
266	48	4	0
267	13	2	0
268	11	0	1
269	7	0	1
270	7	1	0
271	20	6	2
272	39	7	2
273	51	7	2
274	36	5	1
275	23	1	1
276	24	4	2
277	31	3	1
278	19	4	2
279	34	5	1
280	27	5	2
281	54	4	1
282	24	2	0
283	24	7	1
284	12	1	0
285	35	6	2
286	13	0	0
287	12	2	1
288	28	4	1
289	21	3	2
290	21	2	1
291	20	2	5
292	14	1	0
293	37	2	1
294	15	4	3
295	12	1	1
296	15	0	1
297	29	7	3
298	29	3	2
299	23	2	1
300	26	3	3
301	27	2	1
302	15	1	0
303	12	0	0
304	19	0	0
305	11	0	0
306	9	0	0
307	18	0	0
308	31	4	1
309	11	2	0
310	16	1	0
311	20	1	2
312	19	3	3
313	25	3	1
314	32	4	0
315	19	1	0
316	10	0	0
317	10	1	0
318	13	1	3
319	26	4	0
320	13	4	0
321	23	1	0
322	11	0	0
323	16	2	1
324	43	4	3
325	13	0	2
326	17	0	1
327	21	0	0
328	10	1	1
329	21	0	1
330	21	2	1
331	24	3	1
332	34	3	0
333	34	1	0
334	20	2	0
335	31	3	0
336	18	0	0
337	24	3	1
338	14	0	0
339	48	4	4
340	39	5	2
341	38	2	0
342	30	5	2
343	33	6	1
344	14	0	0
345	17	0	1
346	36	1	3
347	36	2	0
348	44	3	1
349	22	1	2
350	21	0	2
351	28	0	2
352	38	0	1
353	33	1	1
354	16	0	1
355	15	0	0
356	23	0	1
357	16	0	0
358	20	0	0
359	50	6	1
360	95	8	0
361	78	12	4
362	83	9	3
363	24	1	2
364	56	7	3
365	48	4	1
366	14	2	5
367	23	4	1
368	40	3	1
369	35	0	1
370	24	1	1
371	17	0	1
372	50	5	2
373	23	0	2
374	16	0	0
375	15	0	2
376	16	0	0
377	13	0	0
378	20	0	0
379	21	2	1
380	16	1	0
381	45	6	1
382	53	8	3
383	16	1	0
384	65	9	2
385	18	0	0
386	14	0	2
387	74	5	4
388	60	6	1
389	10	0	1
390	22	1	0
391	20	0	0
392	14	0	1
393	21	3	3
394	42	7	1
395	24	5	3
396	25	1	1
397	26	4	1
398	24	0	1
399	17	0	0
400	17	0	0
401	16	0	1
402	15	0	1
403	10	0	0
404	8	0	0
Total	10343	1006	447

## Sheet: Colocasia esculenta
Mutations in Colocasia esculenta
Bin	SNPs	Indels	Repeats
1	47	6	3
2	19	2	0
3	8	0	1
4	6	0	0
5	6	0	0
6	10	1	0
7	36	4	2
8	29	4	1
9	19	0	1
10	31	0	1
11	23	1	0
12	32	1	0
13	22	0	0
14	30	1	1
15	42	3	0
16	24	4	1
17	15	2	2
18	63	7	1
19	30	4	5
20	42	7	3
21	7	2	5
22	27	2	12
23	48	5	6
24	26	4	0
25	31	2	2
26	19	4	0
27	42	5	3
28	53	7	0
29	94	5	3
30	41	7	1
31	43	7	1
32	24	3	1
33	51	6	5
34	57	4	3
35	43	4	3
36	83	5	0
37	119	7	2
38	75	8	7
39	63	7	1
40	25	5	0
41	23	7	2
42	24	5	0
43	38	3	1
44	39	4	1
45	21	2	0
46	16	0	1
47	12	0	0
48	12	0	0
49	15	0	0
50	14	0	0
51	16	3	0
52	20	0	0
53	13	4	1
54	46	7	2
55	23	3	1
56	16	2	1
57	46	6	2
58	40	5	1
59	9	1	0
60	39	4	2
61	44	7	2
62	26	8	5
63	22	3	1
64	7	0	0
65	7	0	1
66	30	1	3
67	19	5	1
68	13	0	0
69	12	0	0
70	19	3	1
71	27	1	2
72	10	0	0
73	14	0	0
74	11	0	0
75	30	1	1
76	20	1	0
77	33	1	1
78	19	0	2
79	9	0	1
80	18	0	0
81	33	0	2
82	9	0	3
83	15	0	1
84	16	0	0
85	9	0	1
86	11	0	1
87	11	1	0
88	31	1	0
89	24	0	0
90	14	0	0
91	12	0	0
92	14	0	0
93	11	0	0
94	11	1	0
95	19	5	1
96	17	7	2
97	13	4	0
98	12	0	1
99	12	0	1
100	10	0	0
101	18	0	1
102	14	0	1
103	14	0	0
104	15	0	0
105	20	0	0
106	11	0	0
107	18	0	0
108	4	0	1
109	11	0	0
110	10	0	0
111	10	0	0
112	18	2	1
113	27	8	0
114	29	5	2
115	36	9	3
116	48	5	0
117	32	7	2
118	15	3	1
119	36	5	0
120	47	8	1
121	32	4	1
122	23	4	1
123	37	4	3
124	43	4	0
125	53	5	5
126	47	9	3
127	16	3	1
128	18	4	1
129	26	5	0
130	6	1	2
131	0	0	0
132	34	2	2
133	36	5	3
134	16	3	0
135	51	5	4
136	40	6	2
137	40	5	1
138	28	5	2
139	34	5	0
140	25	5	3
141	14	4	1
142	12	0	0
143	13	0	0
144	7	0	0
145	1	0	0
146	7	0	1
147	8	0	0
148	14	0	0
149	10	0	0
150	10	0	1
151	13	3	0
152	27	2	2
153	15	5	0
154	9	5	1
155	35	5	2
156	24	1	1
157	11	4	1
158	13	0	1
159	16	3	0
160	8	0	0
161	7	0	0
162	18	0	0
163	12	0	0
164	6	0	1
165	14	0	4
166	12	0	0
167	13	0	0
168	5	0	0
169	7	0	0
170	10	0	0
171	13	0	0
172	8	0	0
173	15	0	0
174	7	0	3
175	7	0	0
176	9	0	0
177	8	0	0
178	16	6	1
179	33	10	3
180	23	2	1
181	33	4	0
182	18	3	2
183	24	3	1
184	12	1	0
185	13	4	0
186	23	4	0
187	21	2	3
188	23	1	1
189	51	3	4
190	22	5	0
191	31	5	3
192	29	5	0
193	44	4	2
194	17	0	0
195	11	0	0
196	41	5	1
197	47	5	1
198	95	7	5
199	83	5	4
200	29	6	1
201	28	5	1
202	18	3	4
203	16	3	2
204	47	4	0
205	25	6	1
206	47	8	7
207	48	3	0
208	29	1	1
209	17	0	1
210	13	1	0
211	20	0	0
212	11	0	0
213	12	0	1
214	10	0	1
215	20	5	4
216	37	6	0
217	34	4	3
218	10	2	2
219	18	1	1
220	22	1	0
221	17	3	1
222	23	3	1
223	10	1	0
224	7	0	0
225	8	0	0
226	9	0	0
227	8	0	0
228	16	0	1
229	14	0	0
230	29	4	0
231	37	6	3
232	22	5	3
233	6	0	0
234	15	0	0
235	10	0	0
236	23	0	0
237	13	0	1
238	15	1	0
239	26	7	0
240	27	4	2
241	45	7	2
242	29	0	0
243	22	0	0
244	23	0	0
245	18	0	2
246	12	0	0
247	9	0	1
248	56	7	4
249	41	9	2
250	33	1	1
251	34	3	0
252	15	0	2
253	16	0	1
254	32	5	0
255	40	7	1
256	34	4	1
257	32	4	2
258	22	2	0
259	20	0	2
260	14	1	2
261	23	4	1
262	13	0	1
263	16	0	1
264	19	0	0
265	25	6	3
266	54	2	0
267	12	1	0
268	11	0	1
269	8	0	1
270	6	0	0
271	23	6	2
272	37	7	2
273	52	7	2
274	33	4	1
275	22	1	1
276	27	4	2
277	32	2	1
278	17	4	2
279	29	6	1
280	26	5	2
281	44	4	1
282	23	2	0
283	38	3	1
284	12	1	0
285	35	5	2
286	14	0	0
287	10	2	1
288	28	4	1
289	20	4	2
290	20	3	1
291	19	2	5
292	12	1	0
293	33	1	1
294	16	4	3
295	9	1	1
296	12	0	1
297	34	5	3
298	28	4	2
299	21	2	1
300	24	3	3
301	26	2	1
302	14	1	0
303	11	0	0
304	16	0	0
305	12	0	0
306	7	0	0
307	19	0	0
308	33	3	1
309	11	2	0
310	14	1	0
311	17	1	2
312	20	3	3
313	22	3	1
314	24	3	0
315	14	1	0
316	10	0	0
317	8	1	0
318	10	2	3
319	22	4	0
320	13	4	0
321	19	0	0
322	11	0	0
323	10	2	1
324	25	4	3
325	10	0	2
326	16	0	1
327	19	0	0
328	9	1	1
329	23	0	1
330	15	2	1
331	24	2	1
332	28	4	0
333	29	1	0
334	17	2	0
335	29	3	0
336	18	0	0
337	28	3	1
338	12	0	0
339	39	5	4
340	61	5	2
341	36	2	0
342	32	5	2
343	29	6	1
344	15	0	0
345	15	0	1
346	34	1	3
347	32	2	0
348	46	3	1
349	18	2	2
350	34	3	2
351	25	0	2
352	37	0	1
353	32	1	1
354	17	0	1
355	15	0	0
356	22	0	1
357	14	0	0
358	21	0	0
359	51	5	1
360	113	3	0
361	95	7	4
362	57	5	3
363	18	2	2
364	57	7	3
365	47	5	1
366	8	2	5
367	20	5	1
368	32	3	1
369	34	0	1
370	22	1	1
371	17	0	1
372	36	6	2
373	22	0	2
374	15	0	0
375	16	0	2
376	16	0	0
377	11	0	0
378	16	0	0
379	20	2	1
380	19	1	0
381	46	6	1
382	55	6	3
383	14	1	0
384	71	8	2
385	17	0	0
386	13	0	2
387	77	4	4
388	54	5	1
389	9	0	1
390	20	1	0
391	18	0	0
392	14	0	1
393	15	2	3
394	49	6	1
395	19	5	3
396	26	1	1
397	24	4	1
398	23	0	1
399	15	0	0
400	15	0	0
401	17	0	1
402	13	0	1
403	8	0	0
404	9	0	0
Total	9819	950	447

## Sheet: Epipremnum amplissimum
Mutations in Epipremnum amplissimum
Bin	SNPs	Indels	Repeats
1	39	7	3
2	16	3	0
3	8	0	1
4	6	0	0
5	9	0	0
6	8	1	0
7	25	5	2
8	28	5	1
9	18	1	1
10	32	0	1
11	24	0	0
12	30	0	0
13	23	0	0
14	31	2	1
15	36	4	0
16	36	3	1
17	19	3	2
18	51	7	1
19	33	8	5
20	42	9	3
21	15	4	5
22	39	5	12
23	39	5	6
24	24	5	0
25	28	4	2
26	28	4	0
27	64	4	3
28	54	5	0
29	84	7	3
30	40	8	1
31	39	6	1
32	23	4	1
33	57	6	5
34	51	6	3
35	37	4	3
36	44	5	0
37	63	4	2
38	60	5	7
39	53	7	1
40	32	4	0
41	29	7	2
42	32	4	0
43	34	4	1
44	24	4	1
45	24	2	0
46	14	0	1
47	10	0	0
48	17	0	0
49	12	0	0
50	10	0	0
51	19	3	0
52	16	0	0
53	9	4	1
54	43	6	2
55	17	2	1
56	17	2	1
57	46	4	2
58	37	4	1
59	7	0	0
60	42	3	2
61	52	7	2
62	33	8	5
63	15	3	1
64	8	0	0
65	5	0	1
66	26	1	3
67	19	4	1
68	14	0	0
69	13	0	0
70	14	3	1
71	32	1	2
72	8	0	0
73	16	0	0
74	14	0	0
75	34	1	1
76	22	1	0
77	24	1	1
78	18	0	2
79	10	0	1
80	18	1	0
81	28	0	2
82	12	0	3
83	15	0	1
84	15	0	0
85	9	0	1
86	6	0	1
87	11	0	0
88	22	1	0
89	27	0	0
90	11	0	0
91	10	0	0
92	15	0	0
93	11	0	0
94	12	1	0
95	16	9	1
96	19	6	2
97	11	4	0
98	11	1	1
99	9	0	1
100	6	0	0
101	18	0	1
102	16	0	1
103	15	0	0
104	11	0	0
105	17	0	0
106	12	0	0
107	20	0	0
108	5	0	1
109	10	0	0
110	11	0	0
111	10	0	0
112	19	3	1
113	35	8	0
114	19	7	2
115	44	8	3
116	46	8	0
117	32	4	2
118	47	7	1
119	24	8	0
120	45	4	1
121	31	4	1
122	26	3	1
123	46	3	3
124	33	5	0
125	34	4	5
126	41	8	3
127	12	2	1
128	20	2	1
129	30	10	0
130	66	5	2
131	80	6	0
132	33	5	2
133	40	5	3
134	16	3	0
135	60	5	4
136	51	5	2
137	32	6	1
138	36	2	2
139	34	4	0
140	35	4	3
141	15	3	1
142	11	0	0
143	9	0	0
144	7	0	0
145	4	0	0
146	6	0	1
147	11	0	0
148	10	0	0
149	12	0	0
150	9	0	1
151	19	3	0
152	23	3	2
153	15	4	0
154	10	5	1
155	39	4	2
156	27	2	1
157	13	3	1
158	16	2	1
159	19	4	0
160	9	0	0
161	6	0	0
162	14	0	0
163	9	0	0
164	14	0	1
165	9	0	4
166	13	0	0
167	12	0	0
168	5	0	0
169	6	0	0
170	9	0	0
171	9	0	0
172	4	0	0
173	13	0	0
174	8	0	3
175	10	0	0
176	9	0	0
177	8	0	0
178	26	5	1
179	38	10	3
180	19	3	1
181	14	2	0
182	23	4	2
183	25	6	1
184	10	1	0
185	17	4	0
186	19	2	0
187	19	3	3
188	16	2	1
189	40	4	4
190	25	3	0
191	36	4	3
192	27	6	0
193	51	2	2
194	14	0	0
195	11	0	0
196	67	7	1
197	52	6	1
198	96	9	5
199	49	7	4
200	46	6	1
201	28	4	1
202	16	2	4
203	18	2	2
204	37	6	0
205	31	5	1
206	77	6	7
207	41	3	0
208	21	2	1
209	16	0	1
210	16	1	0
211	18	0	0
212	9	0	0
213	8	0	1
214	7	0	1
215	55	6	4
216	120	7	0
217	68	6	3
218	13	4	2
219	13	2	1
220	28	2	0
221	22	4	1
222	21	3	1
223	10	0	0
224	6	0	0
225	8	0	0
226	13	0	0
227	9	0	0
228	13	0	1
229	13	0	0
230	26	5	0
231	39	5	3
232	26	4	3
233	5	0	0
234	11	0	0
235	9	0	0
236	18	0	0
237	9	0	1
238	17	0	0
239	20	7	0
240	28	5	2
241	37	9	2
242	27	1	0
243	22	1	0
244	20	0	0
245	16	0	2
246	12	0	0
247	6	0	1
248	48	7	4
249	34	7	2
250	35	2	1
251	28	2	0
252	15	0	2
253	17	0	1
254	30	4	0
255	29	7	1
256	36	2	1
257	23	4	2
258	16	2	0
259	19	0	2
260	12	1	2
261	23	3	1
262	14	0	1
263	20	0	1
264	17	0	0
265	27	4	3
266	30	5	0
267	13	1	0
268	13	0	1
269	8	0	1
270	9	1	0
271	20	6	2
272	35	4	2
273	42	7	2
274	31	6	1
275	30	0	1
276	20	4	2
277	31	3	1
278	15	5	2
279	35	4	1
280	23	4	2
281	44	2	1
282	24	2	0
283	16	5	1
284	9	1	0
285	31	6	2
286	15	0	0
287	13	2	1
288	34	2	1
289	23	2	2
290	23	1	1
291	18	3	5
292	10	0	0
293	30	2	1
294	25	5	3
295	10	1	1
296	9	0	1
297	29	5	3
298	28	3	2
299	18	2	1
300	22	2	3
301	26	3	1
302	13	1	0
303	13	0	0
304	13	0	0
305	10	0	0
306	8	0	0
307	15	0	0
308	35	2	1
309	12	1	0
310	11	1	0
311	14	1	2
312	17	3	3
313	18	2	1
314	21	4	0
315	16	0	0
316	11	0	0
317	11	1	0
318	14	2	3
319	21	4	0
320	19	3	0
321	13	1	0
322	15	0	0
323	12	3	1
324	25	2	3
325	16	0	2
326	16	0	1
327	23	0	0
328	12	1	1
329	19	0	1
330	14	2	1
331	18	3	1
332	27	4	0
333	24	1	0
334	19	2	0
335	26	4	0
336	18	0	0
337	26	1	1
338	10	0	0
339	43	8	4
340	61	8	2
341	37	2	0
342	24	2	2
343	29	7	1
344	11	0	0
345	18	0	1
346	31	1	3
347	28	1	0
348	43	3	1
349	20	2	2
350	37	3	2
351	28	0	2
352	29	0	1
353	27	1	1
354	17	0	1
355	15	0	0
356	15	0	1
357	14	0	0
358	18	0	0
359	32	4	1
360	72	3	0
361	93	9	4
362	83	8	3
363	18	0	2
364	31	7	3
365	52	5	1
366	99	3	5
367	48	4	1
368	28	3	1
369	35	0	1
370	18	0	1
371	20	0	1
372	33	7	2
373	12	0	2
374	10	0	0
375	14	0	2
376	16	0	0
377	15	0	0
378	15	0	0
379	19	2	1
380	17	1	0
381	40	5	1
382	49	7	3
383	17	1	0
384	64	9	2
385	20	0	0
386	10	1	2
387	60	7	4
388	64	6	1
389	6	0	1
390	20	0	0
391	15	0	0
392	15	0	1
393	24	3	3
394	41	8	1
395	17	6	3
396	29	2	1
397	20	6	1
398	24	0	1
399	17	0	0
400	13	0	0
401	13	0	1
402	14	0	1
403	5	0	0
404	9	0	0
Total	9826	989	447

## Sheet: Lasia spinosa
Mutations in Lasia spinosa
Bin	SNPs	Indels	Repeats
1	36	8	3
2	18	3	0
3	7	0	1
4	5	0	0
5	11	0	0
6	12	1	0
7	28	4	2
8	31	5	1
9	17	0	1
10	31	1	1
11	18	0	0
12	25	0	0
13	22	0	0
14	28	2	1
15	34	5	0
16	32	5	1
17	19	2	2
18	65	7	1
19	31	5	5
20	33	7	3
21	19	3	5
22	28	4	12
23	49	5	6
24	24	6	0
25	27	3	2
26	23	4	0
27	71	7	3
28	54	5	0
29	94	5	3
30	46	5	1
31	40	4	1
32	25	3	1
33	56	5	5
34	55	6	3
35	44	3	3
36	76	6	0
37	120	9	2
38	90	8	7
39	58	7	1
40	27	4	0
41	27	7	2
42	28	5	0
43	36	4	1
44	28	4	1
45	23	1	0
46	11	0	1
47	11	0	0
48	14	0	0
49	13	1	0
50	15	0	0
51	10	3	0
52	21	0	0
53	13	2	1
54	55	8	2
55	23	5	1
56	20	2	1
57	45	5	2
58	34	5	1
59	8	0	0
60	38	3	2
61	51	7	2
62	40	3	5
63	22	3	1
64	11	0	0
65	8	0	1
66	22	3	3
67	21	2	1
68	14	0	0
69	12	0	0
70	15	2	1
71	33	2	2
72	9	0	0
73	19	0	0
74	17	0	0
75	29	1	1
76	24	2	0
77	29	0	1
78	25	0	2
79	14	1	1
80	19	0	0
81	37	0	2
82	14	0	3
83	16	0	1
84	17	0	0
85	12	0	1
86	8	0	1
87	11	0	0
88	26	1	0
89	26	0	0
90	15	0	0
91	14	0	0
92	13	0	0
93	15	0	0
94	8	1	0
95	33	6	1
96	19	6	2
97	16	3	0
98	14	0	1
99	11	0	1
100	8	0	0
101	18	0	1
102	16	0	1
103	19	0	0
104	13	0	0
105	23	0	0
106	10	0	0
107	18	0	0
108	6	0	1
109	12	0	0
110	10	0	0
111	14	0	0
112	20	2	1
113	35	9	0
114	30	4	2
115	68	5	3
116	105	5	0
117	27	6	2
118	37	6	1
119	33	7	0
120	41	6	1
121	34	3	1
122	29	3	1
123	31	6	3
124	35	5	0
125	54	5	5
126	45	9	3
127	13	2	1
128	25	2	1
129	35	8	0
130	49	7	2
131	48	6	0
132	46	3	2
133	33	7	3
134	19	3	0
135	73	6	4
136	94	4	2
137	29	8	1
138	39	2	2
139	25	3	0
140	24	6	3
141	16	4	1
142	12	0	0
143	9	0	0
144	7	0	0
145	1	0	0
146	7	0	1
147	12	0	0
148	15	0	0
149	13	0	0
150	10	0	1
151	15	3	0
152	20	2	2
153	16	4	0
154	7	5	1
155	57	7	2
156	29	3	1
157	15	3	1
158	15	1	1
159	16	4	0
160	9	0	0
161	11	0	0
162	15	0	0
163	10	0	0
164	9	0	1
165	10	0	4
166	15	0	0
167	14	0	0
168	5	0	0
169	7	0	0
170	9	0	0
171	10	0	0
172	6	0	0
173	12	0	0
174	10	0	3
175	9	0	0
176	8	0	0
177	9	2	0
178	17	6	1
179	39	10	3
180	14	3	1
181	25	2	0
182	27	4	2
183	29	5	1
184	11	1	0
185	10	4	0
186	24	3	0
187	18	3	3
188	19	1	1
189	45	4	4
190	33	3	0
191	38	4	3
192	30	4	0
193	38	5	2
194	19	0	0
195	12	1	0
196	29	7	1
197	46	6	1
198	55	5	5
199	32	7	4
200	37	6	1
201	25	5	1
202	16	3	4
203	16	3	2
204	43	6	0
205	28	5	1
206	70	7	7
207	36	5	0
208	27	2	1
209	17	0	1
210	14	3	0
211	23	0	0
212	7	0	0
213	10	0	1
214	8	0	1
215	16	5	4
216	40	8	0
217	31	4	3
218	14	4	2
219	16	2	1
220	27	0	0
221	22	3	1
222	25	5	1
223	13	0	0
224	11	0	0
225	9	0	0
226	12	0	0
227	11	0	0
228	14	0	1
229	15	0	0
230	24	4	0
231	41	8	3
232	24	4	3
233	5	0	0
234	11	0	0
235	13	0	0
236	23	0	0
237	10	0	1
238	17	1	0
239	38	6	0
240	32	6	2
241	29	11	2
242	30	2	0
243	25	1	0
244	23	0	0
245	17	0	2
246	11	0	0
247	9	0	1
248	78	7	4
249	104	6	2
250	39	0	1
251	31	2	0
252	15	0	2
253	19	0	1
254	30	5	0
255	31	7	1
256	28	5	1
257	22	6	2
258	26	1	0
259	20	0	2
260	15	1	2
261	16	5	1
262	12	0	1
263	22	0	1
264	15	0	0
265	29	5	3
266	31	6	0
267	12	1	0
268	10	0	1
269	8	0	1
270	9	0	0
271	23	7	2
272	38	5	2
273	26	4	2
274	32	4	1
275	28	1	1
276	26	3	2
277	28	6	1
278	20	5	2
279	35	4	1
280	22	5	2
281	36	4	1
282	23	2	0
283	31	3	1
284	8	1	0
285	31	7	2
286	17	0	0
287	11	3	1
288	28	4	1
289	16	2	2
290	26	2	1
291	18	3	5
292	17	1	0
293	33	1	1
294	15	6	3
295	12	3	1
296	10	0	1
297	23	8	3
298	32	3	2
299	24	3	1
300	23	3	3
301	28	1	1
302	15	1	0
303	12	0	0
304	15	0	0
305	13	0	0
306	7	0	0
307	18	0	0
308	27	1	1
309	12	1	0
310	12	1	0
311	16	2	2
312	17	4	3
313	24	3	1
314	28	3	0
315	20	0	0
316	11	0	0
317	9	1	0
318	17	5	3
319	24	4	0
320	18	2	0
321	15	4	0
322	13	0	0
323	16	2	1
324	32	2	3
325	10	0	2
326	18	1	1
327	20	0	0
328	14	3	1
329	20	0	1
330	11	2	1
331	24	4	1
332	33	4	0
333	36	0	0
334	24	2	0
335	28	3	0
336	16	1	0
337	27	4	1
338	11	0	0
339	55	3	4
340	70	7	2
341	35	3	0
342	26	5	2
343	31	6	1
344	11	0	0
345	18	0	1
346	33	1	3
347	32	1	0
348	41	4	1
349	17	1	2
350	32	3	2
351	29	0	2
352	35	0	1
353	26	1	1
354	15	0	1
355	12	0	0
356	23	0	1
357	16	0	0
358	14	0	0
359	47	4	1
360	78	7	0
361	99	7	4
362	87	8	3
363	23	1	2
364	52	9	3
365	48	5	1
366	0	0	5
367	30	2	1
368	30	3	1
369	37	0	1
370	23	0	1
371	15	0	1
372	32	7	2
373	19	0	2
374	17	0	0
375	17	0	2
376	19	0	0
377	15	0	0
378	19	0	0
379	17	3	1
380	17	1	0
381	38	7	1
382	51	7	3
383	14	1	0
384	57	9	2
385	22	0	0
386	11	1	2
387	64	5	4
388	60	7	1
389	9	0	1
390	20	1	0
391	16	1	0
392	14	0	1
393	18	2	3
394	35	7	1
395	25	5	3
396	33	1	1
397	24	4	1
398	29	0	1
399	10	0	0
400	18	0	0
401	14	0	1
402	16	0	1
403	9	0	0
404	10	0	0
Total	10193	1019	447

## Sheet: Lemna minor
Mutations in Lemna minor
Bin	SNPs	Indels	Repeats
1	39	4	3
2	30	2	0
3	11	0	1
4	8	0	0
5	16	0	0
6	10	1	0
7	38	3	2
8	41	5	1
9	28	0	1
10	49	0	1
11	32	0	0
12	45	0	0
13	39	0	0
14	41	1	1
15	54	4	0
16	41	4	1
17	39	2	2
18	28	4	1
19	42	5	5
20	46	7	3
21	34	4	5
22	22	3	12
23	32	5	6
24	43	4	0
25	39	4	2
26	26	3	0
27	36	8	3
28	73	6	0
29	111	8	3
30	63	7	1
31	49	6	1
32	33	3	1
33	69	6	5
34	69	4	3
35	48	5	3
36	42	10	0
37	49	6	2
38	74	8	7
39	77	8	1
40	45	4	0
41	48	5	2
42	29	4	0
43	39	4	1
44	40	6	1
45	47	2	0
46	31	0	1
47	20	0	0
48	26	0	0
49	20	0	0
50	22	0	0
51	17	3	0
52	30	0	0
53	24	3	1
54	56	6	2
55	37	3	1
56	21	2	1
57	36	6	2
58	38	5	1
59	12	0	0
60	57	4	2
61	63	7	2
62	89	5	5
63	31	4	1
64	11	0	0
65	9	0	1
66	34	3	3
67	27	3	1
68	23	0	0
69	19	0	0
70	25	3	1
71	48	0	2
72	15	0	0
73	23	0	0
74	23	0	0
75	47	1	1
76	34	1	0
77	36	0	1
78	25	0	2
79	16	0	1
80	23	0	0
81	43	0	2
82	15	0	3
83	20	0	1
84	24	0	0
85	14	0	1
86	12	0	1
87	10	0	0
88	30	1	0
89	36	0	0
90	19	0	0
91	20	0	0
92	22	0	0
93	13	0	0
94	17	1	0
95	36	10	1
96	16	6	2
97	17	3	0
98	12	0	1
99	14	1	1
100	17	0	0
101	20	0	1
102	20	0	1
103	17	0	0
104	14	0	0
105	24	0	0
106	19	0	0
107	25	0	0
108	8	0	1
109	14	0	0
110	15	0	0
111	14	0	0
112	19	3	1
113	43	8	0
114	82	7	2
115	107	8	3
116	60	8	0
117	48	5	2
118	77	6	1
119	80	5	0
120	81	6	1
121	35	6	1
122	37	4	1
123	30	6	3
124	45	10	0
125	65	6	5
126	66	9	3
127	23	2	1
128	29	6	1
129	55	8	0
130	98	7	2
131	113	7	0
132	65	5	2
133	46	10	3
134	25	3	0
135	58	7	4
136	63	6	2
137	63	6	1
138	58	3	2
139	38	4	0
140	52	5	3
141	26	5	1
142	20	0	0
143	13	0	0
144	9	0	0
145	4	0	0
146	10	0	1
147	14	0	0
148	17	0	0
149	15	0	0
150	19	0	1
151	33	4	0
152	29	3	2
153	21	3	0
154	19	5	1
155	50	6	2
156	37	3	1
157	24	4	1
158	21	1	1
159	23	4	0
160	15	0	0
161	7	0	0
162	21	0	0
163	16	0	0
164	16	0	1
165	16	0	4
166	14	0	0
167	15	0	0
168	8	0	0
169	10	0	0
170	17	0	0
171	15	0	0
172	9	0	0
173	19	0	0
174	13	0	3
175	15	0	0
176	10	0	0
177	13	0	0
178	27	4	1
179	61	8	3
180	28	3	1
181	32	2	0
182	24	2	2
183	22	6	1
184	16	1	0
185	22	3	0
186	26	2	0
187	21	4	3
188	22	2	1
189	57	6	4
190	30	6	0
191	40	6	3
192	41	6	0
193	47	5	2
194	23	0	0
195	16	0	0
196	59	8	1
197	59	4	1
198	96	8	5
199	77	10	4
200	46	7	1
201	38	3	1
202	27	4	4
203	33	5	2
204	22	4	0
205	19	2	1
206	27	2	7
207	46	3	0
208	32	4	1
209	20	0	1
210	23	1	0
211	27	0	0
212	15	0	0
213	21	1	1
214	19	0	1
215	30	8	4
216	66	7	0
217	64	4	3
218	19	3	2
219	24	3	1
220	32	3	0
221	35	3	1
222	34	5	1
223	22	0	0
224	14	0	0
225	18	0	0
226	18	0	0
227	11	0	0
228	16	0	1
229	26	0	0
230	22	5	0
231	46	6	3
232	31	4	3
233	8	1	0
234	21	0	0
235	13	0	0
236	26	0	0
237	17	0	1
238	27	1	0
239	50	5	0
240	37	6	2
241	44	9	2
242	43	1	0
243	32	0	0
244	35	0	0
245	20	0	2
246	17	0	0
247	15	0	1
248	59	6	4
249	34	8	2
250	39	1	1
251	45	2	0
252	22	0	2
253	24	0	1
254	47	6	0
255	58	7	1
256	56	8	1
257	45	6	2
258	29	1	0
259	23	0	2
260	16	1	2
261	39	4	1
262	19	0	1
263	34	0	1
264	30	0	0
265	34	6	3
266	72	5	0
267	22	1	0
268	12	0	1
269	12	0	1
270	14	0	0
271	46	6	2
272	53	2	2
273	68	8	2
274	47	6	1
275	37	1	1
276	29	3	2
277	22	2	1
278	21	4	2
279	54	4	1
280	57	3	2
281	60	6	1
282	38	3	0
283	34	4	1
284	10	1	0
285	35	8	2
286	20	0	0
287	14	1	1
288	29	2	1
289	27	4	2
290	23	2	1
291	36	3	5
292	13	1	0
293	42	1	1
294	26	6	3
295	14	2	1
296	14	0	1
297	40	5	3
298	51	4	2
299	29	2	1
300	34	2	3
301	29	3	1
302	19	1	0
303	16	0	0
304	22	0	0
305	14	0	0
306	19	0	0
307	22	0	0
308	52	2	1
309	20	2	0
310	17	1	0
311	22	2	2
312	23	3	3
313	33	4	1
314	25	6	0
315	22	0	0
316	20	0	0
317	14	0	0
318	18	4	3
319	39	4	0
320	24	4	0
321	15	1	0
322	16	0	0
323	29	3	1
324	38	5	3
325	21	1	2
326	28	0	1
327	27	0	0
328	22	1	1
329	26	0	1
330	19	2	1
331	14	2	1
332	35	6	0
333	43	0	0
334	24	2	0
335	31	3	0
336	19	0	0
337	32	4	1
338	20	0	0
339	48	5	4
340	77	6	2
341	42	4	0
342	48	5	2
343	49	5	1
344	16	0	0
345	24	0	1
346	37	1	3
347	30	2	0
348	56	5	1
349	28	1	2
350	58	3	2
351	55	1	2
352	51	2	1
353	38	1	1
354	18	0	1
355	19	0	0
356	22	1	1
357	17	0	0
358	25	0	0
359	53	5	1
360	110	8	0
361	122	3	4
362	99	7	3
363	34	1	2
364	61	6	3
365	29	2	1
366	7	2	5
367	36	2	1
368	44	4	1
369	45	0	1
370	46	2	1
371	28	0	1
372	45	7	2
373	28	0	2
374	23	0	0
375	25	0	2
376	27	0	0
377	20	0	0
378	25	0	0
379	32	3	1
380	25	0	0
381	45	6	1
382	66	7	3
383	22	1	0
384	76	8	2
385	25	0	0
386	21	0	2
387	81	8	4
388	68	6	1
389	18	0	1
390	33	0	0
391	15	2	0
392	19	0	1
393	40	4	3
394	65	8	1
395	34	5	3
396	33	7	1
397	54	4	1
398	34	0	1
399	34	0	0
400	16	0	0
401	28	0	1
402	26	0	1
403	11	0	0
404	14	0	0
Total	13424	1060	447

## Sheet: Monstera adansonii
Mutations in Monstera adansonii
Bin	SNPs	Indels	Repeats
1	49	4	3
2	17	2	0
3	8	0	1
4	6	0	0
5	8	0	0
6	8	1	0
7	27	5	2
8	31	4	1
9	19	1	1
10	33	0	1
11	24	0	0
12	28	0	0
13	22	0	0
14	32	2	1
15	38	4	0
16	37	5	1
17	17	2	2
18	52	8	1
19	44	6	5
20	42	9	3
21	20	3	5
22	11	3	12
23	36	4	6
24	23	5	0
25	28	4	2
26	26	3	0
27	61	6	3
28	52	6	0
29	76	9	3
30	42	7	1
31	37	5	1
32	24	4	1
33	56	7	5
34	63	4	3
35	35	5	3
36	58	5	0
37	26	3	2
38	37	4	7
39	58	7	1
40	29	5	0
41	30	7	2
42	31	4	0
43	33	3	1
44	25	3	1
45	28	2	0
46	15	0	1
47	10	0	0
48	16	0	0
49	12	0	0
50	10	0	0
51	14	3	0
52	17	0	0
53	12	4	1
54	47	6	2
55	18	2	1
56	21	2	1
57	38	4	2
58	38	5	1
59	7	0	0
60	47	3	2
61	45	9	2
62	33	8	5
63	16	3	1
64	8	0	0
65	8	0	1
66	23	2	3
67	19	3	1
68	15	0	0
69	13	0	0
70	18	3	1
71	31	1	2
72	8	0	0
73	17	0	0
74	14	0	0
75	32	1	1
76	21	1	0
77	26	0	1
78	17	0	2
79	12	0	1
80	18	1	0
81	27	0	2
82	12	0	3
83	12	0	1
84	16	0	0
85	9	0	1
86	6	0	1
87	10	0	0
88	20	1	0
89	25	0	0
90	11	0	0
91	10	0	0
92	15	0	0
93	11	0	0
94	12	1	0
95	19	7	1
96	19	6	2
97	11	4	0
98	11	0	1
99	8	0	1
100	6	0	0
101	18	0	1
102	15	0	1
103	14	0	0
104	12	0	0
105	17	0	0
106	12	0	0
107	20	0	0
108	5	0	1
109	10	0	0
110	12	0	0
111	8	0	0
112	19	3	1
113	37	8	0
114	25	7	2
115	49	9	3
116	42	8	0
117	35	4	2
118	44	7	1
119	22	8	0
120	49	4	1
121	30	5	1
122	25	3	1
123	40	5	3
124	33	6	0
125	43	6	5
126	45	7	3
127	14	2	1
128	22	2	1
129	32	10	0
130	63	5	2
131	58	5	0
132	38	4	2
133	26	6	3
134	18	3	0
135	58	5	4
136	49	5	2
137	32	6	1
138	42	2	2
139	36	3	0
140	21	5	3
141	15	4	1
142	11	0	0
143	9	0	0
144	6	0	0
145	2	0	0
146	6	0	1
147	10	0	0
148	12	0	0
149	13	0	0
150	9	0	1
151	18	3	0
152	23	4	2
153	18	4	0
154	12	5	1
155	39	4	2
156	24	2	1
157	14	3	1
158	17	2	1
159	16	4	0
160	9	0	0
161	7	0	0
162	14	0	0
163	9	0	0
164	12	0	1
165	10	0	4
166	14	0	0
167	12	0	0
168	4	0	0
169	6	0	0
170	9	0	0
171	10	0	0
172	5	0	0
173	13	0	0
174	10	0	3
175	10	0	0
176	9	0	0
177	8	0	0
178	25	5	1
179	31	10	3
180	20	3	1
181	18	2	0
182	23	4	2
183	32	4	1
184	10	1	0
185	16	5	0
186	20	2	0
187	16	4	3
188	14	2	1
189	40	4	4
190	30	3	0
191	34	4	3
192	25	5	0
193	43	4	2
194	14	0	0
195	11	0	0
196	65	10	1
197	54	4	1
198	104	6	5
199	43	8	4
200	34	8	1
201	27	4	1
202	14	2	4
203	16	2	2
204	37	6	0
205	30	5	1
206	50	8	7
207	44	3	0
208	20	2	1
209	15	0	1
210	16	1	0
211	18	0	0
212	9	0	0
213	7	0	1
214	6	0	1
215	21	4	4
216	50	6	0
217	34	3	3
218	12	4	2
219	13	3	1
220	20	2	0
221	18	4	1
222	22	3	1
223	10	0	0
224	6	0	0
225	10	0	0
226	14	0	0
227	7	0	0
228	13	0	1
229	11	0	0
230	24	4	0
231	36	5	3
232	26	6	3
233	6	0	0
234	12	0	0
235	8	0	0
236	18	0	0
237	11	0	1
238	21	0	0
239	23	7	0
240	30	5	2
241	31	10	2
242	25	1	0
243	24	1	0
244	22	0	0
245	16	0	2
246	11	0	0
247	5	0	1
248	48	8	4
249	34	6	2
250	35	1	1
251	28	2	0
252	14	0	2
253	16	0	1
254	31	4	0
255	26	6	1
256	39	3	1
257	22	4	2
258	17	1	0
259	19	0	2
260	13	1	2
261	29	3	1
262	15	0	1
263	19	0	1
264	17	0	0
265	29	4	3
266	36	5	0
267	14	1	0
268	15	0	1
269	8	0	1
270	8	1	0
271	22	6	2
272	35	4	2
273	48	6	2
274	28	6	1
275	26	1	1
276	23	4	2
277	28	4	1
278	15	5	2
279	38	4	1
280	22	4	2
281	45	3	1
282	23	2	0
283	12	5	1
284	10	1	0
285	37	5	2
286	15	0	0
287	16	2	1
288	29	3	1
289	18	3	2
290	26	1	1
291	21	3	5
292	11	0	0
293	32	2	1
294	14	5	3
295	11	1	1
296	9	0	1
297	27	6	3
298	29	3	2
299	18	1	1
300	24	2	3
301	24	1	1
302	15	1	0
303	13	0	0
304	14	0	0
305	10	0	0
306	9	0	0
307	18	0	0
308	35	3	1
309	14	1	0
310	11	1	0
311	14	1	2
312	17	3	3
313	18	2	1
314	19	5	0
315	16	0	0
316	12	0	0
317	11	1	0
318	13	1	3
319	23	4	0
320	16	3	0
321	14	1	0
322	15	0	0
323	11	3	1
324	25	2	3
325	17	0	2
326	16	0	1
327	24	0	0
328	11	1	1
329	20	0	1
330	16	2	1
331	19	3	1
332	29	4	0
333	24	1	0
334	17	2	0
335	26	4	0
336	20	0	0
337	26	1	1
338	10	0	0
339	32	5	4
340	62	9	2
341	36	2	0
342	24	2	2
343	30	7	1
344	13	0	0
345	16	0	1
346	34	1	3
347	27	1	0
348	42	3	1
349	15	2	2
350	39	2	2
351	26	0	2
352	30	0	1
353	27	2	1
354	18	0	1
355	15	0	0
356	15	0	1
357	17	0	0
358	18	0	0
359	35	5	1
360	71	3	0
361	108	6	4
362	81	9	3
363	20	1	2
364	55	7	3
365	129	4	1
366	108	4	5
367	55	2	1
368	26	3	1
369	34	0	1
370	21	0	1
371	19	0	1
372	35	6	2
373	11	1	2
374	10	0	0
375	14	0	2
376	17	0	0
377	14	0	0
378	13	0	0
379	21	2	1
380	16	1	0
381	44	4	1
382	40	10	3
383	16	1	0
384	69	10	2
385	20	0	0
386	11	1	2
387	76	3	4
388	65	7	1
389	6	0	1
390	19	0	0
391	15	0	0
392	15	0	1
393	25	2	3
394	39	8	1
395	23	5	3
396	31	3	1
397	25	4	1
398	24	0	1
399	16	0	0
400	14	0	0
401	12	0	1
402	14	0	1
403	4	0	0
404	9	0	0
Total	9736	979	447

[truncated: 12 more sheets: Montrichardia arborescens, Pinellia pedatisecta, Spathiphyllum patulinervum, Spirodela polyrhiza, Stenospermation multiovulatum, Stylochaeton bogneri, Symplocarpus renifolius, Syngonium angustatum, Taccarum caudatum, Wolffia australiana, Wolffiella lingulata, Zamioculcas zamiifolia]
