# Supplementary material for: Mutational Dynamics of Aroid Chloroplast Genomes II
Source: Front Genet. 2021 Jan 20;11:610838. doi: 10.3389/fgene.2020.610838 (PMC7854696; doi:10.3389/fgene.2020.610838)
Supplement: Supplementary Table 2 — Distributions of substitutions, InDels, and oligonucleotide repeats in bins of 250 bp in pairwise comparisons at subfamily level. [file Table_2.xlsx]

## Sheet: Aglaonema costatum
Table S2. Distributions of substitutions, InDels, and oligonucleotide repeats in bins of 250 bp in pairwise comparisons at subfamily level
Mutations in Aglaonema costatum				We used Montrichardia arborescence as reference for all comparisons at subfamily level. The oligonucleitde were also determined only in this reference genome using REPuter after removal of deletion events from its genome to fix the co-ordinate position.
Bin	SNPs	Indels	Repeats	The oligonucletide repeats, SNPs, and InDels (counted in both genomes were distributed into bin of 250 bp each.
1	45	3	7
2	21	6	7
3	8	0	0
4	7	0	0
5	3	0	1
6	7	0	0
7	0	0	0
8	14	2	1
9	6	0	0
10	3	0	1
11	5	0	0
12	7	0	1
13	11	0	1
14	7	1	1
15	7	0	0
16	9	2	4
17	10	3	1
18	4	3	2
19	12	4	4
20	8	3	2
21	8	3	4
22	7	1	1
23	18	5	4
24	25	7	5
25	4	1	1
26	7	1	3
27	4	0	1
28	18	6	2
29	20	3	2
30	9	1	2
31	10	1	2
32	7	1	2
33	5	2	7
34	8	2	0
35	8	2	1
36	14	3	4
37	6	1	0
38	6	5	3
39	68	7	9
40	76	9	10
41	85	11	8
42	15	1	0
43	8	1	1
44	6	2	2
45	4	1	2
46	3	2	1
47	6	3	3
48	3	0	2
49	2	0	0
50	2	0	0
51	9	0	0
52	3	0	2
53	3	0	0
54	5	1	2
55	0	0	0
56	9	0	1
57	7	2	4
58	5	0	1
59	8	3	2
60	7	2	2
61	4	3	1
62	5	0	0
63	4	3	1
64	7	2	1
65	17	4	4
66	5	1	2
67	3	0	0
68	4	0	2
69	3	1	1
70	8	3	4
71	4	0	0
72	2	0	1
73	4	2	1
74	12	1	2
75	7	0	2
76	2	0	0
77	8	0	0
78	3	0	2
79	6	0	0
80	7	0	0
81	8	0	1
82	3	0	1
83	5	0	0
84	9	1	1
85	9	0	1
86	7	0	1
87	2	0	0
88	5	0	0
89	4	0	1
90	6	0	0
91	7	0	0
92	5	0	0
93	3	0	1
94	3	0	1
95	1	0	0
96	1	1	0
97	3	0	0
98	7	3	2
99	5	2	2
100	6	0	0
101	1	0	0
102	3	0	0
103	2	0	0
104	4	0	1
105	5	0	1
106	4	1	0
107	1	0	0
108	8	0	0
109	7	0	0
110	5	0	0
111	4	0	1
112	2	0	2
113	1	0	0
114	7	0	0
115	2	1	1
116	8	2	0
117	13	3	3
118	6	1	2
119	22	6	11
120	6	3	0
121	9	2	2
122	11	0	0
123	14	2	2
124	7	5	3
125	8	1	1
126	12	1	0
127	8	4	1
128	6	3	2
129	7	3	2
130	5	1	5
131	6	2	1
132	6	3	0
133	18	2	3
134	7	0	1
135	6	2	3
136	5	2	3
137	20	4	6
138	32	5	9
139	15	1	2
140	10	2	1
141	9	1	0
142	8	5	2
143	9	2	1
144	8	1	2
145	9	0	1
146	5	0	1
147	2	0	0
148	4	0	0
149	1	0	1
150	2	0	0
151	7	0	0
152	1	0	1
153	4	0	0
154	5	0	2
155	15	1	4
156	3	0	0
157	3	1	0
158	10	5	4
159	18	0	3
160	10	1	4
161	7	0	1
162	3	0	1
163	8	2	2
164	1	0	0
165	4	0	0
166	3	0	1
167	1	0	1
168	2	0	2
169	7	0	0
170	7	0	1
171	2	0	1
172	0	0	0
173	1	0	0
174	2	0	0
175	6	0	0
176	2	0	0
177	5	0	1
178	5	0	0
179	2	0	0
180	0	0	1
181	3	1	1
182	15	4	1
183	11	1	3
184	0	0	0
185	4	1	0
186	2	1	2
187	5	2	4
188	3	0	0
189	4	1	2
190	3	2	0
191	3	1	2
192	4	1	0
193	7	2	1
194	5	2	2
195	5	1	2
196	9	3	1
197	5	1	2
198	3	0	0
199	5	0	1
200	7	3	9
201	0	0	9
202	1	1	17
203	2	1	16
204	11	3	1
205	57	2	3
206	94	8	9
207	12	2	1
208	12	3	1
209	3	0	0
210	14	2	4
211	7	3	1
212	12	0	3
213	12	4	3
214	46	5	15
215	32	5	12
216	7	3	13
217	7	2	1
218	9	0	0
219	3	0	1
220	2	0	1
221	2	0	0
222	2	0	0
223	5	0	1
224	3	0	2
225	9	2	0
226	12	4	3
227	6	1	2
228	5	2	3
229	5	1	0
230	11	2	4
231	3	0	0
232	3	0	0
233	6	0	1
234	6	1	1
235	2	1	1
236	7	0	1
237	4	0	0
238	0	0	0
239	5	0	1
240	2	0	1
241	1	0	0
242	6	0	0
243	9	2	3
244	5	4	3
245	1	1	1
246	5	0	0
247	0	0	1
248	2	0	1
249	5	0	0
250	7	0	0
251	10	1	0
252	8	2	1
253	7	5	3
254	10	1	0
255	2	0	2
256	7	1	2
257	4	1	2
258	11	0	0
259	3	0	2
260	4	1	1
261	9	0	1
262	9	2	11
263	8	3	12
264	17	6	6
265	10	4	3
266	6	2	1
267	6	1	1
268	6	2	0
269	4	0	1
270	6	0	1
271	11	2	0
272	8	0	1
273	7	4	4
274	6	1	2
275	7	0	0
276	4	0	2
277	3	1	4
278	3	1	1
279	6	0	1
280	6	0	0
281	4	0	0
282	18	6	4
283	11	4	0
284	4	6	2
285	7	3	2
286	3	1	1
287	2	0	3
288	4	0	0
289	4	0	0
290	9	0	3
291	6	4	3
292	7	1	4
293	5	2	0
294	10	2	0
295	3	1	1
296	4	0	2
297	12	4	3
298	5	1	1
299	7	3	1
300	10	2	0
301	6	1	1
302	4	1	2
303	3	0	1
304	3	2	3
305	7	0	1
306	13	1	2
307	1	1	1
308	12	1	1
309	7	1	0
310	8	0	0
311	4	0	1
312	8	3	1
313	2	1	3
314	2	0	1
315	5	2	4
316	8	2	2
317	4	1	2
318	4	1	2
319	14	3	3
320	2	1	0
321	3	0	0
322	3	0	2
323	0	0	1
324	1	0	0
325	3	0	1
326	6	1	1
327	5	0	1
328	1	0	1
329	6	1	1
330	6	2	3
331	6	1	0
332	8	3	0
333	1	0	0
334	4	0	1
335	1	0	0
336	5	2	3
337	4	2	1
338	6	0	0
339	4	0	0
340	4	0	1
341	12	1	1
342	11	4	4
343	4	0	2
344	4	0	2
345	3	0	0
346	3	1	1
347	7	0	1
348	5	0	1
349	5	2	2
350	9	1	1
351	6	1	1
352	7	0	3
353	7	2	1
354	7	0	0
355	11	2	1
356	8	0	3
357	6	0	2
358	41	8	11
359	38	6	10
360	8	1	1
361	12	3	4
362	9	2	0
363	9	0	1
364	2	0	1
365	4	0	1
366	10	0	2
367	4	0	1
368	10	0	1
369	48	4	3
370	70	7	11
371	58	5	9
372	17	5	10
373	17	3	10
374	10	0	1
375	11	0	1
376	16	2	0
377	5	0	2
378	3	0	0
379	4	0	0
380	2	0	1
381	8	0	1
382	4	1	2
383	4	1	5
384	8	2	2
385	12	5	5
386	9	4	4
387	9	2	1
388	10	1	2
389	6	5	4
390	6	1	5
391	5	2	3
392	14	0	0
393	6	1	1
394	4	0	1
395	13	4	3
396	8	0	0
397	6	0	0
398	4	0	1
399	7	0	1
400	4	0	2
401	7	0	0
402	9	2	1
403	2	0	0
404	13	3	0
405	23	7	11
406	18	3	6
407	88	7	9
408	66	6	8
409	15	3	4
410	3	0	1
411	15	0	2
412	17	2	3
413	5	0	0
414	8	2	2
415	24	3	10
416	5	1	4
417	3	0	0
418	2	0	0
419	6	0	1
420	6	0	0
421	4	1	2
422	7	3	2
423	5	3	2
424	6	2	0
425	7	2	2
426	7	0	1
427	9	0	0
428	5	0	0
429	3	0	0
430	2	0	0
431	3	0	0
432	4	0	0
Total	3639	571	810

## Sheet: Amorphophallus konjac
Mutations in Amorphophallus konjac
Bin	SNPs	Indels	Repeats
1	5	1	7
2	15	2	7
3	12	3	0
4	3	0	0
5	6	0	1
6	2	0	0
7	4	0	0
8	12	3	1
9	11	0	0
10	6	1	1
11	9	0	0
12	6	0	1
13	9	1	1
14	8	1	1
15	10	0	0
16	12	1	4
17	7	0	1
18	5	2	2
19	10	4	4
20	10	5	2
21	13	3	4
22	13	3	1
23	14	6	4
24	24	5	5
25	8	1	1
26	4	1	3
27	4	2	1
28	22	3	2
29	3	1	2
30	9	1	2
31	16	6	2
32	10	2	2
33	9	3	7
34	9	2	0
35	8	1	1
36	10	5	4
37	10	2	0
38	7	4	3
39	47	5	9
40	41	8	10
41	47	8	8
42	22	4	0
43	7	1	1
44	5	1	2
45	9	0	2
46	7	0	1
47	8	3	3
48	6	0	2
49	6	0	0
50	8	0	0
51	14	0	0
52	7	0	2
53	1	0	0
54	9	2	2
55	3	0	0
56	5	1	1
57	14	5	4
58	4	0	1
59	16	1	2
60	32	3	2
61	5	1	1
62	7	0	0
63	15	1	1
64	13	2	1
65	16	5	4
66	9	1	2
67	9	0	0
68	4	0	2
69	6	1	1
70	16	4	4
71	2	0	0
72	3	0	1
73	12	1	1
74	13	1	2
75	5	0	2
76	3	0	0
77	7	0	0
78	8	0	2
79	7	0	0
80	8	0	0
81	14	0	1
82	5	0	1
83	4	0	0
84	11	0	1
85	7	0	1
86	6	0	1
87	3	0	0
88	4	0	0
89	7	0	1
90	5	1	0
91	11	1	0
92	5	0	0
93	7	0	1
94	2	0	1
95	3	0	0
96	2	1	0
97	2	0	0
98	6	3	2
99	5	3	2
100	4	0	0
101	2	0	0
102	1	0	0
103	5	0	0
104	4	0	1
105	4	0	1
106	7	1	0
107	6	0	0
108	10	0	0
109	8	0	0
110	3	0	0
111	5	0	1
112	3	0	2
113	2	0	0
114	5	0	0
115	3	0	1
116	7	1	0
117	12	2	3
118	19	2	2
119	41	8	11
120	8	4	0
121	11	1	2
122	4	1	0
123	16	2	2
124	11	3	3
125	10	1	1
126	12	3	0
127	7	2	1
128	11	2	2
129	13	4	2
130	13	4	5
131	6	1	1
132	10	4	0
133	21	3	3
134	10	1	1
135	11	1	3
136	8	3	3
137	44	6	6
138	65	5	9
139	12	3	2
140	9	1	1
141	16	2	0
142	8	4	2
143	7	2	1
144	10	2	2
145	3	1	1
146	6	0	1
147	2	0	0
148	4	0	0
149	0	0	1
150	3	0	0
151	6	0	0
152	3	0	1
153	5	0	0
154	4	0	2
155	10	1	4
156	5	0	0
157	5	1	0
158	15	6	4
159	5	2	3
160	14	1	4
161	3	0	1
162	2	0	1
163	7	1	2
164	4	0	0
165	1	0	0
166	4	0	1
167	2	0	1
168	5	0	2
169	7	0	0
170	6	0	1
171	3	0	1
172	1	0	0
173	5	0	0
174	5	0	0
175	3	0	0
176	5	0	0
177	6	0	1
178	3	0	0
179	4	0	0
180	2	0	1
181	4	1	1
182	15	5	1
183	8	3	3
184	1	1	0
185	9	4	0
186	7	1	2
187	8	2	4
188	4	0	0
189	4	2	2
190	14	3	0
191	4	1	2
192	8	1	0
193	9	3	1
194	12	3	2
195	8	3	2
196	19	2	1
197	10	2	2
198	9	0	0
199	4	1	1
200	4	2	9
201	0	0	9
202	0	0	17
203	0	0	16
204	8	3	1
205	17	4	3
206	81	7	9
207	14	2	1
208	24	2	1
209	5	1	0
210	16	2	4
211	14	2	1
212	15	1	3
213	7	2	3
214	0	0	15
215	0	0	12
216	0	0	13
217	11	2	1
218	14	1	0
219	4	0	1
220	4	0	1
221	9	0	0
222	4	0	0
223	7	0	1
224	3	0	2
225	10	2	0
226	12	3	3
227	14	4	2
228	12	3	3
229	9	1	0
230	9	1	4
231	2	1	0
232	8	1	0
233	5	2	1
234	4	3	1
235	5	3	1
236	9	0	1
237	7	0	0
238	3	0	0
239	6	0	1
240	0	0	1
241	4	0	0
242	7	0	0
243	6	3	3
244	4	4	3
245	4	0	1
246	5	0	0
247	10	0	1
248	6	0	1
249	11	0	0
250	6	0	0
251	8	1	0
252	14	2	1
253	15	6	3
254	10	2	0
255	5	0	2
256	10	0	2
257	15	0	2
258	12	0	0
259	3	0	2
260	10	2	1
261	2	1	1
262	0	0	11
263	0	0	12
264	2	0	6
265	12	3	3
266	8	2	1
267	10	2	1
268	6	1	0
269	4	0	1
270	9	1	1
271	12	3	0
272	4	1	1
273	13	2	4
274	12	0	2
275	5	0	0
276	5	0	2
277	6	3	4
278	6	0	1
279	5	0	1
280	5	0	0
281	8	0	0
282	28	5	4
283	20	2	0
284	2	2	2
285	10	4	2
286	13	1	1
287	3	0	3
288	3	0	0
289	4	0	0
290	14	1	3
291	14	3	3
292	6	3	4
293	5	3	0
294	4	2	0
295	7	0	1
296	7	0	2
297	8	5	3
298	5	0	1
299	17	2	1
300	11	0	0
301	8	1	1
302	5	1	2
303	6	0	1
304	6	3	3
305	6	0	1
306	4	1	2
307	4	1	1
308	7	2	1
309	4	0	0
310	15	0	0
311	12	0	1
312	13	2	1
313	4	1	3
314	9	0	1
315	8	3	4
316	10	2	2
317	3	2	2
318	4	1	2
319	9	3	3
320	4	1	0
321	2	0	0
322	6	0	2
323	2	0	1
324	5	0	0
325	4	0	1
326	10	3	1
327	7	1	1
328	6	0	1
329	4	1	1
330	8	1	3
331	13	2	0
332	11	2	0
333	6	1	0
334	1	0	1
335	2	0	0
336	9	1	3
337	9	1	1
338	8	2	0
339	6	1	0
340	3	0	1
341	4	1	1
342	14	4	4
343	4	0	2
344	3	0	2
345	7	0	0
346	5	2	1
347	7	0	1
348	4	1	1
349	4	3	2
350	10	3	1
351	8	1	1
352	8	0	3
353	9	2	1
354	10	0	0
355	10	2	1
356	6	0	3
357	5	2	2
358	4	3	11
359	0	0	10
360	13	0	1
361	17	5	4
362	9	1	0
363	8	1	1
364	5	0	1
365	5	0	1
366	12	1	2
367	10	0	1
368	7	1	1
369	2	2	3
370	0	0	11
371	0	0	9
372	0	0	10
373	7	0	10
374	13	0	1
375	12	0	1
376	14	1	0
377	9	0	2
378	4	0	0
379	15	0	0
380	9	0	1
381	13	0	1
382	9	1	2
383	8	3	5
384	0	1	2
385	9	3	5
386	18	5	4
387	13	1	1
388	14	2	2
389	11	4	4
390	11	2	5
391	6	1	3
392	7	0	0
393	7	1	1
394	9	0	1
395	7	5	3
396	12	1	0
397	4	0	0
398	3	0	1
399	10	0	1
400	7	0	2
401	9	0	0
402	6	0	1
403	3	0	0
404	16	2	0
405	64	5	11
406	15	4	6
407	22	2	9
408	27	7	8
409	26	3	4
410	8	0	1
411	18	4	2
412	17	3	3
413	8	0	0
414	10	0	2
415	4	2	10
416	8	1	4
417	8	0	0
418	6	0	0
419	8	2	1
420	9	0	0
421	8	0	2
422	14	3	2
423	10	2	2
424	9	2	0
425	6	1	2
426	11	0	1
427	4	0	0
428	7	0	0
429	4	0	0
430	4	0	0
431	3	0	0
432	9	0	0
Total	3750	549	810

## Sheet: Anubias heterophylla
Mutations in Anubias heterophylla
Bin	SNPs	Indels	Repeats
1	43	5	7
2	77	8	7
3	7	0	0
4	3	0	0
5	1	0	1
6	5	0	0
7	2	0	0
8	12	2	1
9	6	0	0
10	2	1	1
11	5	0	0
12	5	0	1
13	2	0	1
14	10	1	1
15	9	0	0
16	14	1	4
17	4	0	1
18	5	1	2
19	18	4	4
20	90	2	2
21	9	2	4
22	9	1	1
23	29	5	4
24	24	1	5
25	12	2	1
26	13	1	3
27	8	2	1
28	20	3	2
29	20	4	2
30	24	3	2
31	5	2	2
32	6	2	2
33	57	5	7
34	13	2	0
35	7	1	1
36	25	2	4
37	6	0	0
38	14	3	3
39	55	8	9
40	84	8	10
41	68	10	8
42	41	4	0
43	4	1	1
44	6	1	2
45	4	1	2
46	5	2	1
47	8	1	3
48	4	0	2
49	2	0	0
50	3	0	0
51	10	0	0
52	2	0	2
53	0	0	0
54	6	1	2
55	0	0	0
56	3	0	1
57	31	2	4
58	4	0	1
59	8	2	2
60	3	2	2
61	7	2	1
62	5	0	0
63	7	0	1
64	8	1	1
65	17	1	4
66	5	0	2
67	4	0	0
68	7	0	2
69	3	1	1
70	10	0	4
71	4	0	0
72	1	0	1
73	16	2	1
74	10	1	2
75	1	0	2
76	2	0	0
77	5	0	0
78	5	0	2
79	5	0	0
80	5	0	0
81	8	0	1
82	2	0	1
83	5	0	0
84	7	0	1
85	6	0	1
86	4	0	1
87	5	0	0
88	3	0	0
89	4	0	1
90	6	0	0
91	5	0	0
92	3	0	0
93	3	0	1
94	1	0	1
95	2	0	0
96	4	1	0
97	3	0	0
98	6	2	2
99	12	2	2
100	3	0	0
101	2	0	0
102	1	0	0
103	2	0	0
104	4	0	1
105	3	0	1
106	6	1	0
107	0	0	0
108	7	0	0
109	7	0	0
110	1	0	0
111	2	0	1
112	3	0	2
113	2	0	0
114	4	0	0
115	5	0	1
116	6	0	0
117	5	1	3
118	8	1	2
119	32	6	11
120	11	2	0
121	6	2	2
122	9	0	0
123	21	3	2
124	27	4	3
125	5	0	1
126	7	2	0
127	17	1	1
128	13	1	2
129	23	4	2
130	5	0	5
131	7	2	1
132	7	1	0
133	19	2	3
134	12	1	1
135	7	1	3
136	14	2	3
137	37	7	6
138	76	7	9
139	11	3	2
140	10	2	1
141	8	0	0
142	10	2	2
143	6	0	1
144	8	2	2
145	1	1	1
146	4	0	1
147	2	0	0
148	1	0	0
149	0	0	1
150	1	0	0
151	2	0	0
152	2	0	1
153	3	0	0
154	4	0	2
155	17	1	4
156	7	0	0
157	7	1	0
158	14	4	4
159	12	3	3
160	12	0	4
161	5	0	1
162	4	0	1
163	4	0	2
164	2	0	0
165	1	0	0
166	2	0	1
167	0	0	1
168	1	0	2
169	4	0	0
170	5	0	1
171	3	0	1
172	0	0	0
173	2	0	0
174	1	0	0
175	3	0	0
176	2	0	0
177	5	0	1
178	1	0	0
179	2	0	0
180	3	0	1
181	2	1	1
182	13	3	1
183	11	1	3
184	1	0	0
185	4	1	0
186	3	0	2
187	19	1	4
188	1	0	0
189	3	1	2
190	3	0	0
191	3	1	2
192	8	1	0
193	7	3	1
194	4	0	2
195	6	1	2
196	12	3	1
197	11	1	2
198	2	0	0
199	5	0	1
200	49	4	9
201	88	7	9
202	103	7	17
203	81	6	16
204	20	1	1
205	25	3	3
206	46	8	9
207	15	3	1
208	10	1	1
209	6	0	0
210	14	1	4
211	8	1	1
212	12	0	3
213	20	4	3
214	106	6	15
215	94	7	12
216	81	7	13
217	6	2	1
218	8	1	0
219	4	0	1
220	0	0	1
221	3	0	0
222	3	0	0
223	2	0	1
224	2	0	2
225	6	1	0
226	17	2	3
227	11	2	2
228	24	2	3
229	250	0	0
230	117	1	4
231	3	0	0
232	7	1	0
233	8	1	1
234	5	1	1
235	1	1	1
236	5	0	1
237	2	0	0
238	1	0	0
239	2	0	1
240	1	0	1
241	2	0	0
242	8	0	0
243	7	2	3
244	8	2	3
245	3	1	1
246	7	0	0
247	0	0	1
248	3	0	1
249	4	0	0
250	6	0	0
251	10	1	0
252	8	2	1
253	27	4	3
254	6	0	0
255	2	0	2
256	8	0	2
257	5	0	2
258	8	0	0
259	2	0	2
260	6	0	1
261	10	2	1
262	39	8	11
263	52	10	12
264	25	6	6
265	14	3	3
266	11	1	1
267	5	0	1
268	4	0	0
269	4	0	1
270	7	0	1
271	12	2	0
272	8	0	1
273	5	0	4
274	8	2	2
275	4	0	0
276	6	0	2
277	2	1	4
278	5	0	1
279	6	0	1
280	10	0	0
281	1	0	0
282	18	3	4
283	12	2	0
284	22	4	2
285	9	3	2
286	8	1	1
287	1	0	3
288	4	0	0
289	2	0	0
290	9	0	3
291	14	3	3
292	6	3	4
293	13	3	0
294	11	2	0
295	2	1	1
296	6	0	2
297	6	3	3
298	3	0	1
299	8	1	1
300	6	1	0
301	11	2	1
302	8	1	2
303	3	1	1
304	17	2	3
305	3	0	1
306	6	0	2
307	1	0	1
308	4	0	1
309	5	1	0
310	8	0	0
311	2	0	1
312	7	1	1
313	3	2	3
314	4	0	1
315	8	2	4
316	8	3	2
317	6	3	2
318	4	0	2
319	13	2	3
320	3	1	0
321	1	0	0
322	2	0	2
323	1	0	1
324	2	0	0
325	2	0	1
326	9	1	1
327	6	0	1
328	2	0	1
329	3	1	1
330	2	2	3
331	4	1	0
332	7	0	0
333	5	0	0
334	2	0	1
335	3	0	0
336	4	1	3
337	3	0	1
338	5	0	0
339	3	1	0
340	4	0	1
341	1	1	1
342	34	3	4
343	0	0	2
344	1	0	2
345	4	0	0
346	3	1	1
347	3	0	1
348	3	0	1
349	10	1	2
350	16	2	1
351	5	1	1
352	5	0	3
353	6	1	1
354	6	0	0
355	20	2	1
356	6	0	3
357	5	0	2
358	41	9	11
359	75	4	10
360	9	1	1
361	13	1	4
362	9	2	0
363	5	0	1
364	0	0	1
365	3	0	1
366	4	0	2
367	9	0	1
368	5	1	1
369	136	4	3
370	172	4	11
371	188	4	9
372	219	2	10
373	90	2	10
374	10	0	1
375	5	0	1
376	16	1	0
377	4	0	2
378	1	0	0
379	7	0	0
380	2	0	1
381	6	0	1
382	2	0	2
383	15	4	5
384	14	1	2
385	20	4	5
386	14	5	4
387	12	1	1
388	19	1	2
389	14	5	4
390	21	1	5
391	12	1	3
392	8	0	0
393	5	1	1
394	10	0	1
395	27	6	3
396	6	0	0
397	4	0	0
398	4	0	1
399	4	0	1
400	2	0	2
401	6	0	0
402	3	2	1
403	2	0	0
404	23	3	0
405	50	10	11
406	94	7	6
407	86	6	9
408	88	8	8
409	45	5	4
410	5	0	1
411	24	1	2
412	18	1	3
413	3	0	0
414	5	0	2
415	38	8	10
416	25	8	4
417	7	0	0
418	2	0	0
419	5	0	1
420	2	0	0
421	4	1	2
422	7	1	2
423	5	1	2
424	4	1	0
425	7	1	2
426	7	0	1
427	6	0	0
428	4	0	0
429	3	0	0
430	4	0	0
431	2	0	0
432	3	0	0
Total	5869	537	810

## Sheet: Arisaema franchetianum
Mutations in Arisaema franchetianum
Bin	SNPs	Indels	Repeats
1	43	4	7
2	75	9	7
3	20	4	0
4	7	0	0
5	7	0	1
6	3	0	0
7	3	0	0
8	24	2	1
9	12	2	0
10	6	0	1
11	8	0	0
12	12	0	1
13	7	1	1
14	12	1	1
15	12	0	0
16	16	4	4
17	7	0	1
18	7	1	2
19	16	5	4
20	9	6	2
21	11	5	4
22	21	2	1
23	23	5	4
24	30	3	5
25	11	1	1
26	7	1	3
27	5	1	1
28	17	3	2
29	18	6	2
30	18	5	2
31	21	3	2
32	14	3	2
33	14	5	7
34	22	4	0
35	14	1	1
36	16	4	4
37	6	1	0
38	19	3	3
39	51	10	9
40	68	9	10
41	70	11	8
42	31	5	0
43	13	1	1
44	9	1	2
45	11	2	2
46	8	1	1
47	8	4	3
48	11	2	2
49	7	0	0
50	10	0	0
51	12	0	0
52	8	0	2
53	5	0	0
54	8	2	2
55	4	0	0
56	9	3	1
57	15	5	4
58	9	1	1
59	17	2	2
60	27	4	2
61	5	1	1
62	6	1	0
63	10	5	1
64	11	3	1
65	29	4	4
66	11	2	2
67	8	0	0
68	6	0	2
69	6	1	1
70	15	4	4
71	3	0	0
72	3	0	1
73	11	1	1
74	13	1	2
75	6	0	2
76	5	0	0
77	7	0	0
78	11	0	2
79	9	0	0
80	11	0	0
81	10	0	1
82	5	0	1
83	5	0	0
84	12	0	1
85	11	0	1
86	10	0	1
87	2	0	0
88	6	0	0
89	7	0	1
90	9	1	0
91	11	1	0
92	6	0	0
93	8	0	1
94	5	0	1
95	5	0	0
96	2	1	0
97	5	0	0
98	9	3	2
99	6	3	2
100	8	1	0
101	3	0	0
102	1	0	0
103	5	0	0
104	3	0	1
105	6	0	1
106	7	1	0
107	6	0	0
108	10	0	0
109	7	0	0
110	5	0	0
111	5	0	1
112	3	0	2
113	5	0	0
114	5	0	0
115	5	0	1
116	8	2	0
117	14	1	3
118	11	5	2
119	31	10	11
120	19	4	0
121	13	3	2
122	3	1	0
123	28	2	2
124	16	4	3
125	13	1	1
126	13	1	0
127	11	5	1
128	7	2	2
129	20	5	2
130	11	6	5
131	6	1	1
132	14	2	0
133	3	2	3
134	11	1	1
135	8	2	3
136	15	3	3
137	16	4	6
138	5	2	9
139	24	2	2
140	12	1	1
141	12	3	0
142	11	4	2
143	16	2	1
144	9	5	2
145	5	1	1
146	7	0	1
147	5	0	0
148	4	0	0
149	3	0	1
150	1	0	0
151	5	0	0
152	6	0	1
153	2	0	0
154	4	0	2
155	5	2	4
156	12	1	0
157	7	2	0
158	17	5	4
159	9	1	3
160	16	1	4
161	7	0	1
162	5	0	1
163	5	1	2
164	4	0	0
165	3	0	0
166	7	0	1
167	3	0	1
168	6	0	2
169	9	0	0
170	5	0	1
171	4	0	1
172	1	0	0
173	2	0	0
174	3	0	0
175	5	0	0
176	6	0	0
177	5	0	1
178	5	0	0
179	4	0	0
180	5	0	1
181	4	1	1
182	14	5	1
183	12	2	3
184	3	1	0
185	16	4	0
186	6	0	2
187	16	1	4
188	3	0	0
189	7	1	2
190	17	2	0
191	8	2	2
192	9	1	0
193	11	5	1
194	8	2	2
195	10	2	2
196	16	3	1
197	15	1	2
198	5	0	0
199	5	1	1
200	42	4	9
201	89	7	9
202	109	6	17
203	82	5	16
204	120	8	1
205	109	8	3
206	85	9	9
207	30	1	1
208	24	3	1
209	5	0	0
210	15	7	4
211	16	4	1
212	12	3	3
213	10	5	3
214	49	7	15
215	57	8	12
216	32	6	13
217	12	2	1
218	20	2	0
219	6	0	1
220	6	0	1
221	7	0	0
222	4	0	0
223	6	0	1
224	4	0	2
225	17	1	0
226	13	3	3
227	17	5	2
228	36	3	3
229	13	3	0
230	16	2	4
231	8	0	0
232	6	1	0
233	7	1	1
234	6	1	1
235	8	1	1
236	5	1	1
237	4	0	0
238	4	0	0
239	4	0	1
240	2	0	1
241	7	0	0
242	9	0	0
243	11	3	3
244	8	3	3
245	6	3	1
246	6	0	0
247	13	0	1
248	3	0	1
249	5	0	0
250	6	0	0
251	9	1	0
252	17	2	1
253	21	7	3
254	14	2	0
255	13	0	2
256	10	0	2
257	8	0	2
258	15	0	0
259	4	0	2
260	13	2	1
261	17	4	1
262	23	6	11
263	54	4	12
264	37	7	6
265	22	6	3
266	12	4	1
267	17	2	1
268	9	2	0
269	4	0	1
270	12	1	1
271	22	3	0
272	22	3	1
273	24	6	4
274	12	2	2
275	8	0	0
276	7	0	2
277	8	2	4
278	5	0	1
279	7	0	1
280	7	0	0
281	4	0	0
282	29	3	4
283	11	2	0
284	9	3	2
285	11	7	2
286	10	3	1
287	3	0	3
288	5	0	0
289	2	1	0
290	13	1	3
291	14	4	3
292	8	5	4
293	14	3	0
294	11	2	0
295	8	1	1
296	13	0	2
297	13	5	3
298	4	1	1
299	14	5	1
300	12	2	0
301	9	3	1
302	7	1	2
303	7	2	1
304	8	2	3
305	3	0	1
306	10	3	2
307	4	1	1
308	9	3	1
309	6	0	0
310	12	0	0
311	7	1	1
312	10	4	1
313	4	1	3
314	7	0	1
315	16	5	4
316	12	3	2
317	7	1	2
318	4	2	2
319	12	3	3
320	6	0	0
321	4	0	0
322	6	0	2
323	5	0	1
324	4	0	0
325	5	0	1
326	10	2	1
327	6	2	1
328	6	0	1
329	7	1	1
330	10	1	3
331	14	3	0
332	20	2	0
333	12	1	0
334	2	0	1
335	1	0	0
336	7	1	3
337	10	0	1
338	3	3	0
339	13	0	0
340	4	0	1
341	6	1	1
342	17	5	4
343	3	0	2
344	4	0	2
345	8	0	0
346	7	1	1
347	7	0	1
348	7	0	1
349	8	4	2
350	21	5	1
351	15	2	1
352	12	0	3
353	7	3	1
354	10	0	0
355	12	3	1
356	8	0	3
357	9	2	2
358	25	7	11
359	7	4	10
360	12	1	1
361	18	2	4
362	11	1	0
363	11	0	1
364	8	0	1
365	8	0	1
366	11	1	2
367	17	1	1
368	15	0	1
369	3	1	3
370	0	0	11
371	0	0	9
372	2	1	10
373	0	0	10
374	11	0	1
375	20	0	1
376	24	1	0
377	9	0	2
378	9	0	0
379	16	0	0
380	9	0	1
381	12	0	1
382	9	2	2
383	14	4	5
384	27	3	2
385	50	7	5
386	21	6	4
387	15	2	1
388	20	1	2
389	15	7	4
390	32	6	5
391	12	4	3
392	14	0	0
393	10	0	1
394	16	0	1
395	9	4	3
396	23	1	0
397	7	0	0
398	6	0	1
399	4	0	1
400	7	0	2
401	12	0	0
402	7	1	1
403	5	0	0
404	16	5	0
405	26	3	11
406	30	3	6
407	41	4	9
408	27	4	8
409	36	4	4
410	7	0	1
411	30	3	2
412	18	5	3
413	11	0	0
414	16	2	2
415	56	7	10
416	51	5	4
417	9	0	0
418	4	0	0
419	8	2	1
420	8	0	0
421	7	0	2
422	12	4	2
423	13	0	2
424	9	2	0
425	11	1	2
426	15	0	1
427	7	0	0
428	8	0	0
429	5	0	0
430	9	0	0
431	6	0	0
432	6	0	0
Total	5592	765	810

## Sheet: Colocasia esculenta
Mutations in Colocasia esculenta
Bin	SNPs	Indels	Repeats
1	51	5	7
2	75	8	7
3	8	2	0
4	6	0	0
5	3	0	1
6	4	0	0
7	4	0	0
8	15	3	1
9	14	3	0
10	6	0	1
11	6	0	0
12	10	0	1
13	10	1	1
14	10	1	1
15	9	0	0
16	16	2	4
17	9	1	1
18	8	1	2
19	16	4	4
20	10	5	2
21	10	6	4
22	18	2	1
23	18	5	4
24	19	3	5
25	7	1	1
26	6	1	3
27	2	0	1
28	18	3	2
29	18	5	2
30	29	5	2
31	27	4	2
32	8	3	2
33	12	4	7
34	9	3	0
35	11	0	1
36	9	4	4
37	9	1	0
38	6	5	3
39	41	10	9
40	85	8	10
41	67	11	8
42	20	3	0
43	4	1	1
44	3	1	2
45	7	1	2
46	6	0	1
47	7	2	3
48	9	1	2
49	6	0	0
50	7	0	0
51	13	0	0
52	8	0	2
53	3	0	0
54	9	2	2
55	4	0	0
56	9	1	1
57	13	5	4
58	9	1	1
59	15	1	2
60	17	4	2
61	8	2	1
62	6	1	0
63	11	1	1
64	11	3	1
65	15	5	4
66	10	2	2
67	6	0	0
68	6	0	2
69	7	1	1
70	14	2	4
71	0	0	0
72	3	0	1
73	14	1	1
74	8	1	2
75	4	0	2
76	3	0	0
77	5	0	0
78	8	0	2
79	8	0	0
80	12	1	0
81	8	0	1
82	2	0	1
83	4	0	0
84	12	0	1
85	9	0	1
86	7	0	1
87	0	0	0
88	3	0	0
89	6	0	1
90	6	1	0
91	12	1	0
92	5	0	0
93	6	0	1
94	3	0	1
95	3	0	0
96	2	1	0
97	4	0	0
98	8	1	2
99	7	3	2
100	5	0	0
101	2	0	0
102	3	0	0
103	5	0	0
104	3	0	1
105	5	0	1
106	9	1	0
107	4	0	0
108	7	0	0
109	7	0	0
110	5	0	0
111	3	0	1
112	2	0	2
113	2	0	0
114	7	0	0
115	4	0	1
116	5	2	0
117	11	2	3
118	15	3	2
119	62	5	11
120	22	3	0
121	9	5	2
122	1	1	0
123	20	2	2
124	16	5	3
125	11	1	1
126	7	2	0
127	10	3	1
128	8	2	2
129	17	4	2
130	9	3	5
131	6	0	1
132	10	2	0
133	4	2	3
134	9	0	1
135	7	2	3
136	6	4	3
137	18	3	6
138	10	3	9
139	24	2	2
140	14	0	1
141	11	3	0
142	9	3	2
143	12	3	1
144	6	3	2
145	1	1	1
146	6	0	1
147	5	0	0
148	3	0	0
149	1	0	1
150	1	0	0
151	6	0	0
152	6	0	1
153	1	0	0
154	3	0	2
155	6	2	4
156	8	0	0
157	8	2	0
158	14	4	4
159	10	1	3
160	11	1	4
161	6	0	1
162	3	0	1
163	6	1	2
164	1	0	0
165	3	0	0
166	7	0	1
167	2	0	1
168	4	0	2
169	9	0	0
170	7	0	1
171	4	0	1
172	1	0	0
173	2	0	0
174	5	0	0
175	4	0	0
176	7	0	0
177	5	0	1
178	2	0	0
179	4	0	0
180	3	0	1
181	3	1	1
182	15	5	1
183	8	1	3
184	4	1	0
185	14	5	0
186	4	0	2
187	14	0	4
188	3	0	0
189	7	0	2
190	18	2	0
191	5	2	2
192	12	0	0
193	12	4	1
194	6	4	2
195	6	1	2
196	18	2	1
197	15	0	2
198	6	0	0
199	6	1	1
200	5	2	9
201	3	1	9
202	9	2	17
203	14	3	16
204	11	3	1
205	20	3	3
206	61	10	9
207	13	3	1
208	25	3	1
209	6	1	0
210	13	3	4
211	16	3	1
212	11	3	3
213	7	3	3
214	7	2	15
215	6	2	12
216	14	4	13
217	15	2	1
218	18	1	0
219	4	0	1
220	2	0	1
221	3	0	0
222	3	0	0
223	6	0	1
224	5	0	2
225	9	1	0
226	11	1	3
227	17	3	2
228	23	3	3
229	8	2	0
230	12	2	4
231	3	0	0
232	6	1	0
233	10	1	1
234	4	1	1
235	5	1	1
236	5	1	1
237	3	0	0
238	1	0	0
239	4	0	1
240	1	0	1
241	4	0	0
242	10	0	0
243	11	3	3
244	2	4	3
245	4	2	1
246	7	0	0
247	10	0	1
248	7	0	1
249	8	0	0
250	7	0	0
251	7	1	0
252	15	1	1
253	19	7	3
254	12	1	0
255	5	0	2
256	10	0	2
257	9	0	2
258	10	0	0
259	7	0	2
260	9	2	1
261	17	3	1
262	21	4	11
263	10	2	12
264	22	5	6
265	22	3	3
266	12	4	1
267	12	0	1
268	8	1	0
269	4	0	1
270	10	1	1
271	18	3	0
272	19	3	1
273	18	4	4
274	14	1	2
275	5	0	0
276	7	0	2
277	8	1	4
278	5	0	1
279	5	0	1
280	6	0	0
281	3	0	0
282	21	3	4
283	19	3	0
284	3	2	2
285	11	6	2
286	16	1	1
287	3	0	3
288	5	0	0
289	3	0	0
290	11	1	3
291	11	4	3
292	13	4	4
293	12	1	0
294	9	2	0
295	10	0	1
296	11	0	2
297	15	2	3
298	3	1	1
299	10	3	1
300	10	1	0
301	10	1	1
302	6	1	2
303	4	0	1
304	10	3	3
305	3	0	1
306	15	1	2
307	3	1	1
308	9	4	1
309	6	1	0
310	11	0	0
311	5	0	1
312	8	3	1
313	3	1	3
314	3	0	1
315	18	4	4
316	9	4	2
317	8	1	2
318	4	2	2
319	10	2	3
320	5	0	0
321	3	0	0
322	5	0	2
323	1	0	1
324	3	0	0
325	5	0	1
326	10	2	1
327	5	1	1
328	4	0	1
329	5	1	1
330	10	1	3
331	11	2	0
332	13	0	0
333	6	1	0
334	2	0	1
335	3	0	0
336	6	1	3
337	7	0	1
338	2	3	0
339	9	1	0
340	2	0	1
341	4	1	1
342	15	5	4
343	1	0	2
344	3	0	2
345	6	0	0
346	4	1	1
347	6	0	1
348	6	0	1
349	9	3	2
350	16	4	1
351	14	1	1
352	11	0	3
353	9	1	1
354	7	0	0
355	10	3	1
356	9	0	3
357	17	1	2
358	25	5	11
359	23	2	10
360	18	1	1
361	17	2	4
362	10	0	0
363	8	0	1
364	5	0	1
365	5	0	1
366	9	1	2
367	16	0	1
368	16	1	1
369	60	7	3
370	102	5	11
371	78	8	9
372	81	6	10
373	42	3	10
374	14	0	1
375	14	0	1
376	21	1	0
377	6	0	2
378	9	0	0
379	13	0	0
380	7	0	1
381	8	0	1
382	9	1	2
383	10	3	5
384	7	3	2
385	33	8	5
386	23	3	4
387	15	3	1
388	14	1	2
389	23	6	4
390	31	5	5
391	10	3	3
392	14	0	0
393	9	0	1
394	17	0	1
395	16	4	3
396	21	0	0
397	4	0	0
398	5	0	1
399	2	0	1
400	5	0	2
401	10	0	0
402	5	1	1
403	5	0	0
404	18	2	0
405	54	6	11
406	35	3	6
407	12	1	9
408	35	4	8
409	34	2	4
410	5	0	1
411	9	2	2
412	17	3	3
413	12	0	0
414	11	2	2
415	43	6	10
416	13	7	4
417	8	0	0
418	3	0	0
419	8	2	1
420	5	0	0
421	8	1	2
422	15	4	2
423	9	0	2
424	8	1	0
425	11	1	2
426	12	0	1
427	6	0	0
428	6	0	0
429	5	0	0
430	5	0	0
431	5	0	0
432	7	0	0
Total	4704	638	810

## Sheet: Pinellia pedatisecta
Mutations in Pinellia pedatisecta
Bin	SNPs	Indels	Repeats
1	43	6	7
2	59	11	7
3	20	3	0
4	9	0	0
5	5	0	1
6	4	0	0
7	5	0	0
8	27	3	1
9	15	2	0
10	5	0	1
11	9	0	0
12	14	0	1
13	12	1	1
14	9	1	1
15	10	0	0
16	18	2	4
17	7	0	1
18	7	1	2
19	16	4	4
20	8	5	2
21	12	6	4
22	20	2	1
23	26	4	4
24	24	4	5
25	10	1	1
26	6	1	3
27	6	0	1
28	14	4	2
29	24	5	2
30	18	6	2
31	23	5	2
32	14	3	2
33	13	3	7
34	13	5	0
35	10	1	1
36	14	4	4
37	9	2	0
38	19	3	3
39	51	7	9
40	72	7	10
41	65	9	8
42	30	4	0
43	13	1	1
44	5	1	2
45	7	2	2
46	10	0	1
47	6	3	3
48	11	1	2
49	6	0	0
50	8	0	0
51	11	0	0
52	9	0	2
53	3	0	0
54	9	2	2
55	6	0	0
56	8	2	1
57	14	5	4
58	12	1	1
59	14	1	2
60	21	5	2
61	5	1	1
62	6	1	0
63	14	3	1
64	12	3	1
65	37	3	4
66	11	1	2
67	7	0	0
68	5	0	2
69	6	1	1
70	13	5	4
71	1	0	0
72	4	0	1
73	12	1	1
74	12	1	2
75	8	0	2
76	5	0	0
77	5	0	0
78	10	0	2
79	8	0	0
80	12	0	0
81	9	0	1
82	7	0	1
83	4	0	0
84	16	0	1
85	9	0	1
86	11	0	1
87	1	0	0
88	3	0	0
89	6	0	1
90	6	1	0
91	10	1	0
92	5	0	0
93	9	0	1
94	6	0	1
95	4	0	0
96	1	1	0
97	5	0	0
98	8	2	2
99	5	3	2
100	4	0	0
101	2	0	0
102	2	0	0
103	6	0	0
104	5	0	1
105	5	0	1
106	10	1	0
107	6	0	0
108	9	0	0
109	6	0	0
110	7	0	0
111	4	0	1
112	3	0	2
113	3	0	0
114	6	0	0
115	5	0	1
116	10	3	0
117	10	1	3
118	10	3	2
119	43	9	11
120	19	3	0
121	8	2	2
122	2	1	0
123	25	2	2
124	14	4	3
125	12	1	1
126	11	2	0
127	11	4	1
128	11	2	2
129	17	6	2
130	9	1	5
131	6	0	1
132	7	2	0
133	4	2	3
134	11	0	1
135	7	4	3
136	14	3	3
137	20	4	6
138	14	5	9
139	33	2	2
140	13	0	1
141	13	3	0
142	11	4	2
143	14	4	1
144	8	5	2
145	5	1	1
146	6	0	1
147	4	0	0
148	3	0	0
149	2	0	1
150	2	0	0
151	5	0	0
152	5	0	1
153	2	0	0
154	4	0	2
155	9	2	4
156	9	0	0
157	6	2	0
158	19	5	4
159	12	2	3
160	16	2	4
161	10	0	1
162	3	0	1
163	4	2	2
164	4	0	0
165	5	0	0
166	6	0	1
167	2	0	1
168	5	0	2
169	10	0	0
170	6	0	1
171	3	0	1
172	1	0	0
173	3	0	0
174	3	0	0
175	4	0	0
176	7	0	0
177	5	0	1
178	5	0	0
179	6	0	0
180	5	0	1
181	3	1	1
182	14	5	1
183	12	2	3
184	3	1	0
185	17	4	0
186	6	0	2
187	6	2	4
188	4	0	0
189	7	2	2
190	17	2	0
191	8	2	2
192	8	1	0
193	14	4	1
194	11	2	2
195	7	3	2
196	17	2	1
197	16	0	2
198	6	0	0
199	5	0	1
200	6	4	9
201	24	3	9
202	68	5	17
203	68	6	16
204	17	3	1
205	24	4	3
206	68	8	9
207	17	5	1
208	22	4	1
209	9	0	0
210	13	3	4
211	22	3	1
212	12	3	3
213	19	4	3
214	16	3	15
215	0	1	12
216	32	4	13
217	13	3	1
218	19	2	0
219	4	0	1
220	4	0	1
221	5	0	0
222	6	0	0
223	9	0	1
224	5	0	2
225	10	1	0
226	14	3	3
227	22	3	2
228	10	4	3
229	13	2	0
230	13	1	4
231	7	1	0
232	8	1	0
233	7	1	1
234	6	1	1
235	6	1	1
236	6	1	1
237	3	0	0
238	2	0	0
239	3	0	1
240	4	0	1
241	4	0	0
242	10	0	0
243	23	4	3
244	4	3	3
245	5	3	1
246	8	0	0
247	10	0	1
248	4	0	1
249	6	0	0
250	6	0	0
251	8	1	0
252	15	2	1
253	20	7	3
254	15	1	0
255	11	0	2
256	13	0	2
257	6	0	2
258	12	0	0
259	3	0	2
260	11	2	1
261	13	4	1
262	0	0	11
263	0	0	12
264	0	0	6
265	22	5	3
266	9	4	1
267	15	0	1
268	10	1	0
269	4	0	1
270	13	1	1
271	21	3	0
272	22	3	1
273	17	5	4
274	7	2	2
275	7	0	0
276	6	0	2
277	9	2	4
278	5	0	1
279	5	0	1
280	8	0	0
281	4	0	0
282	27	2	4
283	21	3	0
284	15	4	2
285	10	7	2
286	8	1	1
287	3	0	3
288	4	0	0
289	3	1	0
290	13	0	3
291	18	4	3
292	7	4	4
293	9	2	0
294	11	2	0
295	7	0	1
296	13	0	2
297	15	3	3
298	4	1	1
299	25	2	1
300	8	2	0
301	7	1	1
302	6	1	2
303	7	0	1
304	12	3	3
305	3	0	1
306	10	3	2
307	2	2	1
308	12	3	1
309	6	0	0
310	11	0	0
311	6	1	1
312	8	3	1
313	2	1	3
314	4	0	1
315	14	5	4
316	10	3	2
317	7	1	2
318	2	2	2
319	9	3	3
320	5	1	0
321	3	0	0
322	8	0	2
323	3	0	1
324	3	0	0
325	6	0	1
326	10	1	1
327	9	2	1
328	3	0	1
329	7	1	1
330	11	2	3
331	20	4	0
332	18	2	0
333	6	1	0
334	3	0	1
335	1	0	0
336	8	1	3
337	10	0	1
338	3	3	0
339	11	0	0
340	5	0	1
341	7	1	1
342	15	4	4
343	2	0	2
344	9	0	2
345	6	0	0
346	6	1	1
347	9	0	1
348	8	0	1
349	7	4	2
350	18	5	1
351	17	2	1
352	12	0	3
353	9	1	1
354	10	0	0
355	12	3	1
356	11	0	3
357	10	0	2
358	33	7	11
359	7	1	10
360	20	1	1
361	15	2	4
362	10	1	0
363	9	0	1
364	7	0	1
365	5	1	1
366	11	1	2
367	12	0	1
368	15	0	1
369	38	4	3
370	42	5	11
371	54	6	9
372	57	5	10
373	54	2	10
374	11	0	1
375	18	0	1
376	24	1	0
377	8	0	2
378	9	0	0
379	13	0	0
380	10	0	1
381	11	0	1
382	14	1	2
383	10	4	5
384	20	3	2
385	44	7	5
386	23	5	4
387	19	2	1
388	15	1	2
389	17	8	4
390	32	7	5
391	8	3	3
392	14	0	0
393	10	0	1
394	17	0	1
395	13	4	3
396	19	1	0
397	5	0	0
398	8	0	1
399	3	0	1
400	6	0	2
401	11	0	0
402	6	1	1
403	6	0	0
404	18	3	0
405	33	8	11
406	8	2	6
407	18	4	9
408	56	7	8
409	47	3	4
410	7	0	1
411	34	5	2
412	43	5	3
413	12	0	0
414	11	2	2
415	34	10	10
416	42	5	4
417	5	0	0
418	4	0	0
419	9	2	1
420	7	0	0
421	11	0	2
422	10	5	2
423	11	1	2
424	10	1	0
425	14	1	2
426	14	0	1
427	7	0	0
428	7	0	0
429	5	0	0
430	9	0	0
431	6	0	0
432	6	0	0
Total	5161	707	810

## Sheet: Syngonium angustatum
Mutations in Syngonium angustatum
Bin	SNPs	Indels	Repeats
1	35	2	7
2	19	4	7
3	14	3	0
4	6	0	0
5	3	0	1
6	3	0	0
7	3	0	0
8	14	3	1
9	10	0	0
10	5	0	1
11	10	0	0
12	8	0	1
13	7	1	1
14	9	1	1
15	9	0	0
16	10	2	4
17	6	0	1
18	6	2	2
19	17	6	4
20	21	6	2
21	11	4	4
22	12	3	1
23	15	5	4
24	21	5	5
25	6	1	1
26	7	1	3
27	5	0	1
28	18	4	2
29	3	1	2
30	4	3	2
31	2	2	2
32	10	4	2
33	6	5	7
34	7	3	0
35	11	1	1
36	14	4	4
37	7	2	0
38	7	4	3
39	67	7	9
40	80	9	10
41	64	12	8
42	17	4	0
43	10	1	1
44	8	0	2
45	8	0	2
46	7	0	1
47	5	4	3
48	8	0	2
49	6	0	0
50	8	0	0
51	11	0	0
52	6	0	2
53	0	0	0
54	6	2	2
55	4	0	0
56	5	1	1
57	18	5	4
58	3	0	1
59	16	1	2
60	20	3	2
61	3	2	1
62	3	0	0
63	10	1	1
64	11	1	1
65	13	5	4
66	7	0	2
67	6	0	0
68	5	0	2
69	3	1	1
70	12	1	4
71	1	0	0
72	3	0	1
73	13	1	1
74	8	1	2
75	7	0	2
76	5	0	0
77	4	0	0
78	7	0	2
79	9	0	0
80	9	0	0
81	8	0	1
82	6	0	1
83	4	0	0
84	11	0	1
85	8	0	1
86	4	0	1
87	0	0	0
88	5	0	0
89	7	0	1
90	6	1	0
91	10	1	0
92	4	0	0
93	7	0	1
94	3	0	1
95	1	0	0
96	4	1	0
97	2	0	0
98	9	2	2
99	5	3	2
100	4	0	0
101	3	0	0
102	2	0	0
103	4	0	0
104	1	0	1
105	5	0	1
106	4	1	0
107	5	0	0
108	4	0	0
109	6	0	0
110	3	0	0
111	5	0	1
112	5	0	2
113	1	0	0
114	4	0	0
115	2	0	1
116	7	1	0
117	11	2	3
118	13	2	2
119	44	6	11
120	19	4	0
121	9	2	2
122	2	1	0
123	18	1	2
124	19	3	3
125	8	2	1
126	8	2	0
127	6	3	1
128	6	4	2
129	12	4	2
130	9	3	5
131	8	1	1
132	11	1	0
133	17	7	3
134	11	0	1
135	13	3	3
136	9	4	3
137	18	5	6
138	37	3	9
139	24	2	2
140	12	0	1
141	21	1	0
142	15	3	2
143	8	1	1
144	4	3	2
145	2	1	1
146	7	0	1
147	5	0	0
148	1	0	0
149	0	0	1
150	1	0	0
151	5	0	0
152	3	0	1
153	7	0	0
154	5	0	2
155	10	0	4
156	3	0	0
157	5	1	0
158	21	4	4
159	3	1	3
160	11	2	4
161	4	0	1
162	3	0	1
163	3	1	2
164	1	0	0
165	2	0	0
166	4	0	1
167	2	0	1
168	4	0	2
169	7	0	0
170	6	0	1
171	2	0	1
172	1	0	0
173	4	0	0
174	3	0	0
175	3	0	0
176	7	0	0
177	6	0	1
178	1	0	0
179	5	0	0
180	2	0	1
181	5	1	1
182	6	5	1
183	8	2	3
184	5	1	0
185	8	3	0
186	7	0	2
187	6	2	4
188	3	0	0
189	4	1	2
190	5	0	0
191	4	2	2
192	7	1	0
193	7	3	1
194	12	2	2
195	10	2	2
196	11	3	1
197	11	0	2
198	6	0	0
199	8	0	1
200	10	3	9
201	19	3	9
202	14	4	17
203	12	3	16
204	13	2	1
205	10	4	3
206	72	7	9
207	20	3	1
208	23	3	1
209	4	2	0
210	13	2	4
211	12	3	1
212	13	2	3
213	11	4	3
214	44	7	15
215	84	7	12
216	81	4	13
217	9	2	1
218	12	1	0
219	4	0	1
220	6	0	1
221	3	0	0
222	6	0	0
223	7	0	1
224	3	0	2
225	6	1	0
226	12	4	3
227	10	4	2
228	11	3	3
229	8	2	0
230	9	1	4
231	3	0	0
232	6	1	0
233	6	2	1
234	4	2	1
235	5	2	1
236	6	0	1
237	3	0	0
238	2	0	0
239	2	0	1
240	1	0	1
241	4	0	0
242	10	0	0
243	8	2	3
244	5	2	3
245	5	1	1
246	6	0	0
247	4	0	1
248	6	0	1
249	5	0	0
250	9	0	0
251	9	1	0
252	10	2	1
253	22	6	3
254	9	1	0
255	6	0	2
256	4	0	2
257	5	0	2
258	10	0	0
259	3	0	2
260	5	2	1
261	2	1	1
262	0	0	11
263	1	1	12
264	9	2	6
265	13	2	3
266	6	1	1
267	9	1	1
268	5	1	0
269	6	0	1
270	6	0	1
271	18	3	0
272	13	4	1
273	16	4	4
274	5	2	2
275	5	0	0
276	5	0	2
277	5	1	4
278	7	0	1
279	6	0	1
280	5	0	0
281	6	0	0
282	23	5	4
283	22	4	0
284	11	3	2
285	16	5	2
286	7	1	1
287	2	0	3
288	3	0	0
289	4	0	0
290	12	1	3
291	7	3	3
292	8	2	4
293	4	3	0
294	10	2	0
295	10	0	1
296	7	1	2
297	13	4	3
298	4	0	1
299	13	3	1
300	8	0	0
301	7	2	1
302	6	1	2
303	2	1	1
304	6	3	3
305	6	0	1
306	4	1	2
307	7	0	1
308	6	3	1
309	5	0	0
310	8	0	0
311	10	0	1
312	8	1	1
313	3	2	3
314	3	0	1
315	9	3	4
316	13	2	2
317	4	3	2
318	6	0	2
319	10	3	3
320	4	1	0
321	2	0	0
322	5	0	2
323	4	0	1
324	4	0	0
325	4	0	1
326	8	2	1
327	8	0	1
328	3	0	1
329	5	1	1
330	5	2	3
331	12	2	0
332	7	2	0
333	3	1	0
334	4	0	1
335	3	0	0
336	7	1	3
337	7	0	1
338	4	2	0
339	9	0	0
340	6	0	1
341	5	1	1
342	11	5	4
343	2	0	2
344	4	0	2
345	8	0	0
346	3	1	1
347	4	0	1
348	5	0	1
349	8	2	2
350	14	1	1
351	10	1	1
352	7	0	3
353	7	1	1
354	5	0	0
355	13	2	1
356	8	0	3
357	7	2	2
358	49	10	11
359	78	5	10
360	13	3	1
361	18	1	4
362	15	1	0
363	7	0	1
364	6	0	1
365	3	0	1
366	11	2	2
367	9	1	1
368	8	1	1
369	38	5	3
370	57	7	11
371	48	7	9
372	67	3	10
373	4	1	10
374	14	0	1
375	9	0	1
376	15	1	0
377	8	0	2
378	3	0	0
379	13	0	0
380	6	0	1
381	8	0	1
382	8	1	2
383	8	5	5
384	15	2	2
385	20	6	5
386	13	5	4
387	10	3	1
388	13	0	2
389	11	6	4
390	12	3	5
391	5	2	3
392	15	0	0
393	8	1	1
394	7	0	1
395	11	4	3
396	8	0	0
397	3	0	0
398	6	0	1
399	6	0	1
400	5	0	2
401	10	0	0
402	10	1	1
403	4	0	0
404	17	3	0
405	30	4	11
406	32	5	6
407	47	3	9
408	19	1	8
409	20	3	4
410	4	0	1
411	19	3	2
412	12	3	3
413	9	0	0
414	15	1	2
415	41	9	10
416	41	5	4
417	5	0	0
418	5	0	0
419	7	1	1
420	7	0	0
421	8	0	2
422	11	4	2
423	7	1	2
424	8	1	0
425	9	1	2
426	10	0	1
427	5	0	0
428	3	0	0
429	5	0	0
430	4	0	0
431	4	0	0
432	5	0	0
Total	4308	620	810

## Sheet: Taccarum caudatum
Table S2. Mutations in Taccarum caudatum
Bin	SNPs	Indels	Repeats
1	9	3	7
2	22	4	7
3	10	1	0
4	6	0	0
5	5	0	1
6	4	0	0
7	2	0	0
8	13	1	1
9	7	3	0
10	3	0	1
11	12	0	0
12	8	0	1
13	3	0	1
14	8	1	1
15	9	0	0
16	18	4	4
17	5	2	1
18	4	1	2
19	12	4	4
20	15	4	2
21	6	5	4
22	9	1	1
23	19	5	4
24	22	5	5
25	7	1	1
26	11	0	3
27	4	1	1
28	18	2	2
29	14	3	2
30	14	2	2
31	11	2	2
32	7	2	2
33	10	4	7
34	8	2	0
35	7	1	1
36	12	4	4
37	12	2	0
38	7	3	3
39	56	9	9
40	85	7	10
41	84	10	8
42	14	2	0
43	10	1	1
44	13	2	2
45	4	1	2
46	7	2	1
47	5	5	3
48	7	1	2
49	6	0	0
50	6	0	0
51	10	0	0
52	5	0	2
53	3	0	0
54	9	1	2
55	2	0	0
56	6	0	1
57	7	3	4
58	6	0	1
59	8	2	2
60	7	3	2
61	5	1	1
62	3	0	0
63	8	2	1
64	11	2	1
65	11	5	4
66	7	1	2
67	3	0	0
68	4	0	2
69	4	1	1
70	7	4	4
71	4	0	0
72	2	0	1
73	11	1	1
74	9	1	2
75	7	0	2
76	5	0	0
77	7	0	0
78	9	0	2
79	10	0	0
80	8	0	0
81	6	0	1
82	7	0	1
83	5	0	0
84	12	0	1
85	8	0	1
86	6	0	1
87	2	0	0
88	8	0	0
89	3	0	1
90	6	0	0
91	6	0	0
92	7	1	0
93	3	0	1
94	5	0	1
95	2	0	0
96	3	1	0
97	5	0	0
98	13	1	2
99	7	3	2
100	4	0	0
101	4	0	0
102	2	0	0
103	2	0	0
104	6	0	1
105	3	0	1
106	6	1	0
107	3	0	0
108	5	0	0
109	7	0	0
110	7	0	0
111	6	0	1
112	4	0	2
113	1	0	0
114	6	0	0
115	2	0	1
116	5	5	0
117	16	3	3
118	11	4	2
119	37	7	11
120	6	3	0
121	12	0	2
122	14	2	0
123	15	2	2
124	9	3	3
125	13	2	1
126	15	1	0
127	5	3	1
128	7	3	2
129	12	5	2
130	11	2	5
131	4	1	1
132	9	0	0
133	13	3	3
134	7	0	1
135	8	2	3
136	7	3	3
137	26	5	6
138	39	7	9
139	4	1	2
140	10	1	1
141	9	2	0
142	12	2	2
143	8	1	1
144	2	3	2
145	3	0	1
146	5	0	1
147	2	0	0
148	3	0	0
149	1	0	1
150	1	0	0
151	3	0	0
152	4	0	1
153	3	0	0
154	3	0	2
155	6	1	4
156	10	1	0
157	3	2	0
158	17	5	4
159	20	3	3
160	13	1	4
161	7	0	1
162	3	0	1
163	7	1	2
164	2	0	0
165	3	0	0
166	2	0	1
167	0	0	1
168	1	0	2
169	6	0	0
170	5	0	1
171	3	0	1
172	0	0	0
173	4	0	0
174	1	0	0
175	3	0	0
176	3	0	0
177	5	0	1
178	3	0	0
179	4	0	0
180	2	0	1
181	5	1	1
182	14	4	1
183	14	4	3
184	2	0	0
185	9	2	0
186	4	1	2
187	5	2	4
188	4	0	0
189	6	1	2
190	4	0	0
191	4	2	2
192	4	3	0
193	5	3	1
194	6	4	2
195	5	1	2
196	12	2	1
197	11	1	2
198	4	0	0
199	4	0	1
200	18	4	9
201	24	1	9
202	50	6	17
203	40	5	16
204	11	1	1
205	26	3	3
206	63	8	9
207	18	2	1
208	15	3	1
209	5	1	0
210	15	1	4
211	9	0	1
212	17	4	3
213	12	3	3
214	33	6	15
215	36	4	12
216	18	2	13
217	10	2	1
218	11	0	0
219	6	0	1
220	3	0	1
221	3	1	0
222	3	0	0
223	5	0	1
224	2	0	2
225	9	0	0
226	21	6	3
227	9	1	2
228	13	5	3
229	8	1	0
230	9	1	4
231	5	0	0
232	5	0	0
233	8	0	1
234	7	2	1
235	4	1	1
236	6	0	1
237	5	0	0
238	4	0	0
239	4	0	1
240	1	0	1
241	4	0	0
242	13	0	0
243	9	5	3
244	8	4	3
245	3	1	1
246	6	0	0
247	3	0	1
248	9	0	1
249	7	0	0
250	10	0	0
251	10	1	0
252	12	2	1
253	11	5	3
254	17	1	0
255	11	0	2
256	7	0	2
257	5	1	2
258	14	0	0
259	1	0	2
260	6	1	1
261	14	3	1
262	41	6	11
263	69	8	12
264	65	9	6
265	18	5	3
266	9	3	1
267	10	1	1
268	3	0	0
269	4	0	1
270	7	0	1
271	14	2	0
272	10	4	1
273	10	3	4
274	9	2	2
275	5	0	0
276	8	0	2
277	5	1	4
278	8	0	1
279	6	0	1
280	10	0	0
281	1	0	0
282	17	3	4
283	14	3	0
284	3	4	2
285	9	4	2
286	2	1	1
287	5	0	3
288	6	0	0
289	4	0	0
290	13	0	3
291	11	6	3
292	10	4	4
293	6	4	0
294	7	2	0
295	8	1	1
296	7	1	2
297	19	4	3
298	9	0	1
299	14	2	1
300	6	0	0
301	9	2	1
302	7	1	2
303	3	0	1
304	4	2	3
305	3	0	1
306	12	2	2
307	2	1	1
308	6	1	1
309	4	1	0
310	12	2	0
311	9	0	1
312	5	3	1
313	4	0	3
314	2	0	1
315	13	6	4
316	17	4	2
317	3	2	2
318	3	1	2
319	15	5	3
320	6	1	0
321	6	0	0
322	2	0	2
323	1	0	1
324	4	0	0
325	2	0	1
326	16	1	1
327	8	0	1
328	3	0	1
329	5	1	1
330	7	0	3
331	3	2	0
332	10	3	0
333	1	0	0
334	4	0	1
335	4	0	0
336	8	2	3
337	4	1	1
338	3	1	0
339	9	1	0
340	6	0	1
341	4	1	1
342	12	5	4
343	2	0	2
344	6	0	2
345	4	0	0
346	13	1	1
347	5	0	1
348	4	0	1
349	6	1	2
350	18	3	1
351	8	1	1
352	10	0	3
353	5	2	1
354	9	0	0
355	11	2	1
356	9	0	3
357	10	2	2
358	29	10	11
359	59	7	10
360	11	2	1
361	8	2	4
362	11	2	0
363	7	1	1
364	5	0	1
365	4	0	1
366	6	0	2
367	7	1	1
368	11	0	1
369	16	2	3
370	1	1	11
371	0	0	9
372	7	2	10
373	6	0	10
374	16	1	1
375	16	0	1
376	16	1	0
377	3	0	2
378	5	0	0
379	12	0	0
380	3	0	1
381	10	0	1
382	6	1	2
383	1	1	5
384	14	2	2
385	22	3	5
386	12	4	4
387	6	2	1
388	16	1	2
389	15	5	4
390	5	2	5
391	2	2	3
392	12	0	0
393	6	1	1
394	7	0	1
395	17	4	3
396	9	0	0
397	4	0	0
398	3	0	1
399	5	0	1
400	5	0	2
401	11	0	0
402	9	2	1
403	4	0	0
404	11	3	0
405	22	6	11
406	18	3	6
407	4	1	9
408	2	0	8
409	18	4	4
410	3	0	1
411	16	4	2
412	10	5	3
413	8	0	0
414	7	2	2
415	48	9	10
416	35	7	4
417	7	0	0
418	3	0	0
419	8	0	1
420	6	0	0
421	5	1	2
422	13	2	2
423	11	2	2
424	6	2	0
425	8	2	2
426	7	0	1
427	7	0	0
428	7	0	0
429	4	0	0
430	4	0	0
431	5	0	0
432	5	0	0
Total	4061	628	810
