# Supplementary material for: Mutational Dynamics of Aroid Chloroplast Genomes II
Source: Front Genet. 2021 Jan 20;11:610838. doi: 10.3389/fgene.2020.610838 (PMC7854696; doi:10.3389/fgene.2020.610838)
Supplement: Supplementary Table 3 — Distributions of substitutions, InDels, and oligonucleotide repeats in bins of 250 bp in pairwise comparisons at genus level. [file Table_3.xlsx]

## Sheet: Pinellia 
Table S3. Distributions of substitutions, InDels, and oligonucleotide repeats in bins of 250 bp in pairwise comparisons at genus level				We used Pinellia pedatisecta as reference for Pinellia ternata. The oligonucleitde were also determined only in this reference genome using REPuter after removal of deletion events from its genome to fix the co-ordinate position. However, the deletion events were noted and were included in final counting.
Mutations in Pinellia ternata VS Pinellia pedatisecta				The oligonucletide repeats, SNPs, and InDels were distributed into bin of 250 bp each.
Bin	SNPs	Indels	Repeats
1	0	0	4
2	0	1	11
3	0	0	13
4	0	0	0
5	0	0	0
6	0	0	0
7	0	0	0
8	0	0	0
9	0	1	0
10	0	0	1
11	0	0	0
12	0	0	0
13	0	0	0
14	0	0	1
15	0	0	0
16	0	0	0
17	0	0	0
18	0	0	0
19	0	0	0
20	0	0	1
21	4	1	1
22	0	1	1
23	0	0	1
24	0	0	0
25	0	1	5
26	0	0	1
27	0	0	0
28	0	0	0
29	0	0	0
30	0	0	2
31	0	0	0
32	3	1	4
33	3	0	1
34	0	0	0
35	0	0	2
36	0	0	0
37	0	0	0
38	0	0	0
39	0	0	0
40	0	0	0
41	4	2	2
42	31	6	6
43	19	5	13
44	24	3	11
45	49	5	10
46	14	1	11
47	29	3	4
48	78	4	11
49	40	4	9
50	2	1	2
51	0	1	0
52	0	0	0
53	0	0	0
54	0	0	0
55	0	0	0
56	0	0	0
57	0	0	0
58	0	0	0
59	0	0	0
60	0	0	0
61	0	0	0
62	0	0	0
63	0	0	0
64	0	0	1
65	0	0	0
66	0	0	0
67	0	0	2
68	0	0	2
69	0	0	0
70	0	0	0
71	0	0	0
72	19	4	1
73	9	1	1
74	0	0	1
75	0	0	0
76	0	0	1
77	0	0	0
78	5	2	1
79	0	0	0
80	0	0	0
81	0	0	1
82	0	0	1
83	0	0	0
84	0	0	0
85	0	0	0
86	0	0	1
87	2	0	0
88	0	0	0
89	0	0	0
90	0	0	0
91	0	0	0
92	0	0	0
93	0	0	0
94	0	0	0
95	0	0	0
96	0	0	0
97	0	0	0
98	0	0	0
99	0	0	0
100	0	0	0
101	0	0	0
102	0	0	0
103	0	0	0
104	0	0	0
105	0	0	0
106	0	0	1
107	0	0	1
108	0	0	0
109	0	0	0
110	0	0	0
111	0	0	0
112	0	0	0
113	0	0	0
114	0	0	0
115	0	0	0
116	0	0	0
117	0	0	0
118	0	0	0
119	0	0	0
120	0	0	0
121	0	0	0
122	0	0	0
123	0	0	0
124	0	1	0
125	0	0	0
126	2	0	1
127	21	4	7
128	61	4	13
129	9	1	2
130	0	0	0
131	0	0	0
132	0	0	0
133	0	0	0
134	0	0	0
135	0	0	1
136	0	0	0
137	0	0	1
138	4	3	2
139	0	0	1
140	0	0	1
141	0	1	0
142	0	0	0
143	0	0	1
144	0	0	1
145	2	1	8
146	40	4	2
147	5	1	0
148	0	0	0
149	0	0	2
150	0	0	1
151	0	0	0
152	0	0	0
153	0	0	0
154	0	0	0
155	0	0	0
156	0	0	0
157	0	0	0
158	0	0	0
159	0	0	0
160	0	0	0
161	0	0	0
162	0	0	0
163	16	2	0
164	0	0	0
165	0	0	0
166	0	0	0
167	0	1	3
168	0	0	0
169	0	0	1
170	0	0	0
171	0	0	0
172	0	0	0
173	0	0	0
174	0	0	0
175	0	0	1
176	0	0	0
177	0	0	0
178	0	0	0
179	0	0	0
180	0	0	0
181	0	0	0
182	0	0	0
183	0	0	0
184	0	0	1
185	0	0	0
186	0	0	0
187	0	0	0
188	0	0	0
189	0	0	0
190	0	0	0
191	0	0	0
192	0	1	0
193	0	0	0
194	0	0	0
195	0	0	0
196	0	0	0
197	0	0	0
198	0	0	1
199	0	0	0
200	0	0	0
201	1	0	1
202	0	0	0
203	0	0	0
204	0	0	0
205	0	0	0
206	0	0	0
207	0	1	8
208	0	0	10
209	0	0	4
210	0	0	2
211	2	1	5
212	7	1	9
213	13	2	10
214	0	0	0
215	0	0	1
216	0	0	1
217	0	0	0
218	0	0	1
219	0	0	1
220	0	0	0
221	5	2	3
222	0	0	1
223	0	0	0
224	0	0	0
225	0	0	0
226	0	0	0
227	0	0	0
228	0	0	0
229	0	0	1
230	0	0	0
231	0	0	0
232	0	0	2
233	4	1	0
234	0	0	0
235	0	0	0
236	0	0	0
237	0	0	1
238	0	0	0
239	0	0	0
240	0	0	1
241	0	0	1
242	0	0	0
243	0	0	0
244	0	0	1
245	0	0	0
246	0	0	0
247	0	0	0
248	1	1	1
249	15	1	1
250	0	1	2
251	0	0	0
252	0	0	0
253	0	0	0
254	0	0	0
255	0	0	0
256	0	0	0
257	0	0	0
258	0	0	0
259	5	1	2
260	2	0	0
261	14	3	0
262	0	0	0
263	0	0	0
264	0	0	0
265	0	0	1
266	0	0	1
267	0	2	0
268	2	1	1
269	0	0	0
270	0	0	0
271	0	0	0
272	0	0	0
273	0	0	0
274	0	0	0
275	0	0	0
276	0	1	0
277	0	0	0
278	0	0	0
279	0	0	0
280	0	1	0
281	0	0	0
282	0	0	0
283	0	0	0
284	0	0	0
285	0	0	0
286	0	1	1
287	0	0	1
288	0	0	0
289	0	0	0
290	0	0	0
291	0	0	0
292	0	0	0
293	0	0	0
294	7	1	3
295	6	2	8
296	0	0	0
297	0	0	0
298	0	0	0
299	0	0	1
300	0	0	0
301	0	0	0
302	0	0	2
303	0	0	1
304	0	0	0
305	0	1	1
306	17	1	0
307	0	0	2
308	0	0	0
309	0	0	0
310	0	0	1
311	0	0	1
312	0	0	0
313	0	0	0
314	0	0	0
315	0	0	0
316	0	0	1
317	0	0	1
318	0	0	1
319	0	0	2
320	0	0	0
321	0	0	0
322	0	0	0
323	0	0	0
324	0	0	0
325	0	0	0
326	0	0	0
327	0	0	0
328	0	0	0
329	0	0	1
330	0	0	0
331	0	0	0
332	0	0	0
333	0	0	0
334	0	0	1
335	0	0	0
336	0	0	0
337	0	0	0
338	0	0	0
339	0	0	0
340	0	0	0
341	0	0	0
342	1	0	0
343	0	0	1
344	0	0	0
345	0	1	6
346	0	0	13
347	0	0	1
348	0	0	0
349	0	0	0
350	0	0	0
351	0	0	0
352	0	0	0
353	0	0	2
354	0	0	0
355	0	0	1
356	0	0	0
357	0	0	0
358	0	0	0
359	0	0	1
360	0	0	0
361	0	0	1
362	0	0	0
363	0	1	1
364	0	0	0
365	0	0	0
366	0	0	0
367	0	0	0
368	0	0	0
369	0	0	1
370	0	0	0
371	0	0	2
372	20	2	1
373	103	4	11
374	123	7	10
375	93	9	13
376	1	0	0
377	0	0	0
378	0	0	1
379	0	0	0
380	0	0	0
381	0	0	0
382	0	0	0
383	0	0	0
384	0	0	0
385	0	1	1
386	3	3	2
387	0	1	4
388	2	0	0
389	0	0	1
390	0	0	0
391	0	0	1
392	0	0	0
393	0	0	1
394	0	0	0
395	0	0	0
396	0	0	1
397	0	0	0
398	0	1	1
399	9	1	0
400	0	0	0
401	0	0	0
402	0	0	0
403	0	0	0
404	0	0	0
405	0	0	0
406	0	0	0
407	0	0	0
408	37	4	9
409	118	6	4
410	44	2	2
411	0	0	0
412	4	2	4
413	2	1	8
414	8	1	12
415	0	0	14
416	0	0	13
417	11	2	14
418	0	0	1
419	0	0	0
420	41	1	0
421	111	3	7
422	0	0	0
423	0	0	0
424	0	0	0
425	0	0	0
426	0	0	0
427	0	2	1
428	0	0	0
429	0	0	0
430	0	0	0
431	0	0	0
432	0	0	0
433	0	0	0
434	0	0	0
435	0	0	0
436	0	0	0
437	0	0	0
438	0	0	1
439	0	0	1
440	66	4	1
441	34	3	3
442	31	3	14
443	166	1	11
444	128	3	11
445	30	2	2
446	0	0	0
447	3	0	1
448	0	0	0
449	0	0	0
450	0	1	0
451	0	0	0
452	0	0	1
453	3	1	0
454	0	0	0
455	0	0	0
456	0	0	0
457	0	0	0
458	0	0	0
459	0	0	0
460	0	0	0
461	0	0	3
462	0	0	0
463	0	0	0
464	0	0	0
465	0	1	0
466	0	0	1
467	0	0	0
468	5	1	0
Total	1793	173	513

## Sheet: Arisaema
Mutations in Arisaema ringens VS Arisaema franchetianum				We used Arisaema franchetianum as reference for Arisaema ringens. The oligonucleitde were also determined only in this reference genome using REPuter after removal of deletion events from its genome to fix the co-ordinate position. However, the deletion events were noted and were included in final counting.
Bin	SNPs	Indels	Repeats	The oligonucletide repeats, SNPs, and InDels were distributed into bin of 250 bp each.
1	3	4	5
2	23	3	7
3	3	1	0
4	0	0	0
5	1	0	0
6	0	0	0
7	1	0	0
8	3	1	0
9	1	2	3
10	0	0	0
11	0	0	0
12	5	0	0
13	0	0	1
14	2	0	0
15	0	0	0
16	2	0	0
17	2	0	0
18	2	1	0
19	7	1	0
20	6	3	2
21	1	1	2
22	2	0	1
23	1	1	0
24	27	4	6
25	1	0	0
26	0	1	0
27	1	0	0
28	1	1	0
29	3	3	0
30	1	0	1
31	3	3	4
32	0	0	0
33	4	1	0
34	7	2	1
35	2	1	0
36	3	1	0
37	1	2	1
38	1	1	0
39	1	1	1
40	14	2	5
41	26	4	8
42	43	3	8
43	4	1	2
44	2	1	8
45	5	3	3
46	2	0	1
47	1	0	0
48	0	1	0
49	1	1	1
50	2	0	0
51	1	1	0
52	0	0	0
53	0	0	0
54	1	0	0
55	2	0	0
56	3	0	0
57	0	1	0
58	1	0	0
59	0	0	0
60	3	1	2
61	1	2	1
62	0	1	7
63	0	0	15
64	2	1	11
65	2	0	0
66	6	1	0
67	1	1	1
68	0	1	1
69	0	3	1
70	1	1	1
71	2	3	3
72	3	1	1
73	1	0	0
74	2	0	1
75	2	2	1
76	2	1	1
77	1	0	0
78	0	0	0
79	2	1	1
80	3	1	0
81	2	0	0
82	0	0	0
83	1	0	0
84	3	0	0
85	1	0	0
86	1	0	0
87	0	0	0
88	3	0	0
89	1	0	0
90	2	0	0
91	1	0	0
92	2	0	0
93	0	0	0
94	2	0	0
95	0	0	0
96	3	0	0
97	2	0	0
98	0	0	1
99	2	0	0
100	1	0	0
101	2	0	0
102	0	0	0
103	0	0	0
104	0	2	1
105	1	1	0
106	1	0	0
107	0	0	0
108	0	0	0
109	0	0	0
110	1	0	0
111	0	0	0
112	2	0	0
113	3	0	0
114	2	0	0
115	1	0	0
116	0	0	0
117	1	0	0
118	0	0	0
119	0	0	0
120	0	0	0
121	0	0	0
122	4	1	0
123	1	1	0
124	6	3	6
125	22	2	12
126	32	1	15
127	7	2	3
128	2	2	1
129	1	0	0
130	6	0	0
131	2	1	0
132	3	1	0
133	1	1	0
134	2	2	0
135	8	1	2
136	10	1	2
137	10	3	5
138	2	1	1
139	0	0	0
140	1	1	0
141	1	0	0
142	14	3	3
143	11	1	1
144	1	2	1
145	2	0	0
146	2	1	0
147	4	0	0
148	1	0	2
149	3	1	0
150	4	1	0
151	1	0	0
152	2	0	0
153	0	0	0
154	1	0	0
155	1	0	0
156	0	0	0
157	1	0	0
158	0	0	0
159	0	0	0
160	10	0	0
161	1	0	0
162	0	0	1
163	1	0	0
164	1	2	1
165	7	0	2
166	3	0	0
167	3	0	0
168	1	1	2
169	1	0	0
170	1	0	0
171	1	0	0
172	0	0	0
173	0	0	0
174	1	0	0
175	0	0	0
176	0	0	0
177	0	0	0
178	0	0	0
179	0	0	0
180	0	0	0
181	0	0	0
182	1	0	0
183	0	0	0
184	0	0	0
185	1	0	0
186	0	0	0
187	1	0	0
188	4	0	0
189	3	0	0
190	3	1	0
191	0	0	0
192	10	2	0
193	1	0	0
194	2	1	0
195	0	0	0
196	1	1	1
197	1	1	0
198	0	0	0
199	1	4	1
200	1	2	1
201	0	1	0
202	0	2	2
203	2	0	0
204	1	0	0
205	5	2	1
206	6	1	10
207	5	4	2
208	0	3	1
209	5	2	5
210	0	0	13
211	0	2	10
212	3	1	7
213	5	2	2
214	3	1	1
215	1	1	0
216	2	1	2
217	3	1	9
218	2	2	1
219	5	0	1
220	1	0	0
221	6	3	9
222	4	1	8
223	9	2	3
224	2	0	0
225	1	0	0
226	0	0	1
227	1	0	0
228	3	0	0
229	0	0	0
230	1	0	2
231	0	0	1
232	3	2	0
233	3	0	0
234	0	0	0
235	2	1	1
236	1	0	0
237	0	1	1
238	2	0	0
239	2	0	0
240	2	0	0
241	1	0	0
242	1	0	0
243	0	0	0
244	1	0	0
245	0	0	0
246	0	0	1
247	1	0	1
248	0	0	0
249	2	1	0
250	4	2	8
251	0	2	0
252	2	1	1
253	0	0	0
254	1	0	0
255	5	0	0
256	0	0	0
257	0	0	0
258	3	0	0
259	2	1	0
260	3	1	1
261	11	3	1
262	4	0	0
263	1	0	0
264	3	0	0
265	0	0	0
266	1	0	0
267	0	0	0
268	2	0	0
269	5	3	7
270	11	4	3
271	2	0	1
272	0	2	12
273	2	0	12
274	1	0	0
275	2	0	0
276	0	0	0
277	1	0	0
278	2	2	1
279	3	1	0
280	9	1	0
281	4	2	1
282	2	1	1
283	1	0	0
284	0	0	1
285	0	0	0
286	1	0	0
287	2	0	0
288	1	0	0
289	3	0	0
290	0	0	0
291	1	1	2
292	2	1	1
293	1	0	0
294	0	0	0
295	0	0	0
296	0	0	0
297	0	1	0
298	3	0	0
299	1	2	2
300	0	1	11
301	1	2	6
302	1	0	0
303	3	0	0
304	0	1	1
305	4	1	1
306	2	4	1
307	0	0	0
308	1	2	1
309	5	0	0
310	3	1	3
311	2	1	16
312	0	1	5
313	1	0	0
314	3	1	0
315	0	0	0
316	3	0	0
317	2	2	3
318	0	0	0
319	1	2	0
320	1	0	0
321	3	0	0
322	4	0	0
323	1	1	1
324	2	1	0
325	5	0	1
326	25	3	2
327	0	2	0
328	2	0	0
329	2	0	1
330	2	0	0
331	2	0	0
332	2	0	0
333	0	0	0
334	1	0	0
335	0	0	0
336	0	0	0
337	4	1	0
338	2	0	0
339	2	0	0
340	2	1	1
341	1	1	0
342	1	0	1
343	1	1	0
344	2	0	0
345	0	0	0
346	0	1	0
347	2	0	0
348	2	0	0
349	1	1	0
350	3	0	1
351	0	0	0
352	1	1	2
353	13	2	13
354	1	1	2
355	1	0	0
356	1	0	0
357	2	0	0
358	1	0	0
359	0	0	0
360	0	2	1
361	2	0	0
362	2	2	1
363	1	0	0
364	2	0	0
365	0	1	1
366	0	0	0
367	5	1	0
368	0	0	1
369	18	0	1
370	16	4	4
371	3	0	1
372	1	0	0
373	2	0	0
374	0	0	0
375	0	0	0
376	0	0	1
377	1	0	0
378	4	0	1
379	2	1	0
380	3	0	0
381	3	0	0
382	4	1	0
383	0	0	0
384	1	0	0
385	0	0	0
386	0	0	0
387	2	0	0
388	1	1	1
389	2	2	1
390	0	1	4
391	6	2	6
392	7	2	3
393	2	1	1
394	2	0	0
395	4	0	1
396	1	2	1
397	3	2	4
398	2	1	0
399	2	0	0
400	1	0	1
401	2	0	0
402	4	2	0
403	3	0	0
404	3	0	0
405	0	0	0
406	1	0	0
407	2	0	0
408	2	0	0
409	2	1	1
410	1	0	1
411	26	1	4
412	67	6	4
413	16	2	3
414	1	0	0
415	2	1	1
416	0	0	2
417	0	1	5
418	2	0	0
419	2	0	0
420	29	6	7
421	21	5	6
422	1	0	0
423	1	0	0
424	0	0	0
425	6	0	0
426	2	0	0
427	0	2	1
428	1	1	0
429	1	0	0
430	0	1	0
431	2	0	0
432	1	0	0
433	0	0	0
434	2	0	0
435	0	0	0
436	1	0	0
437	0	0	0
438	2	1	1
439	1	2	1
440	11	1	0
441	47	4	10
442	45	2	15
443	5	2	5
444	3	0	3
445	2	0	0
446	3	0	2
447	3	0	0
448	4	1	0
449	0	0	0
450	1	0	0
451	4	0	1
452	3	0	0
453	2	0	0
454	2	0	0
455	0	0	1
456	0	0	0
457	5	0	0
458	2	0	0
459	3	0	2
460	1	0	0
461	1	0	2
462	3	0	0
463	3	1	0
464	4	0	0
465	2	0	1
466	0	0	0
467	24	1	0
Total	1355	303	521

## Sheet: Spathiphyllum 
Mutations in Spathiphyllum kochii VS Spathiphyllum patulinervium				We used Spathiphyllum patulinervium as reference for Spathiphyllum kochii. The oligonucleitde were also determined only in this reference genome using REPuter after removal of deletion events from its genome to fix the co-ordinate position. However, the deletion events were noted and were included in final counting.
Bin	SNPs	Indels	Repeats	The oligonucletide repeats, SNPs, and InDels were distributed into bin of 250 bp each.
1	10	4	0
2	13	1	1
3	0	0	0
4	2	0	0
5	1	0	0
6	0	0	0
7	3	1	4
8	1	1	0
9	2	0	1
10	2	0	0
11	3	0	1
12	4	0	0
13	2	0	0
14	2	0	1
15	3	0	1
16	1	1	4
17	3	0	0
18	0	1	1
19	8	2	4
20	7	0	0
21	2	0	0
22	3	3	5
23	0	0	8
24	3	1	9
25	10	3	7
26	2	1	0
27	1	1	1
28	0	0	0
29	1	1	1
30	7	2	1
31	4	0	0
32	1	3	1
33	1	2	1
34	3	1	1
35	3	1	1
36	3	0	1
37	13	1	1
38	68	5	1
39	2	2	0
40	3	1	2
41	47	8	12
42	63	10	9
43	21	5	2
44	8	1	2
45	0	0	1
46	0	0	0
47	0	1	0
48	4	1	0
49	3	0	0
50	0	0	0
51	1	0	0
52	1	0	0
53	2	0	0
54	0	0	0
55	0	0	0
56	0	0	0
57	3	1	0
58	9	3	3
59	4	0	1
60	1	2	3
61	2	1	2
62	2	1	0
63	2	1	1
64	3	1	1
65	10	3	2
66	6	3	1
67	1	2	2
68	0	0	0
69	1	0	1
70	1	1	0
71	2	2	1
72	0	0	0
73	0	0	0
74	2	1	1
75	1	2	3
76	1	0	0
77	1	0	0
78	1	0	0
79	3	0	1
80	3	0	0
81	2	0	0
82	1	0	0
83	2	0	2
84	2	0	0
85	2	0	0
86	0	0	1
87	0	0	0
88	1	0	0
89	0	0	0
90	1	0	0
91	1	0	0
92	4	1	0
93	0	0	0
94	1	0	1
95	1	0	1
96	0	0	0
97	0	0	0
98	1	0	0
99	0	1	2
100	0	0	0
101	1	0	0
102	0	0	0
103	0	0	0
104	1	0	0
105	2	0	0
106	2	0	0
107	0	0	0
108	0	0	0
109	2	0	0
110	0	0	0
111	1	0	0
112	1	0	0
113	1	0	0
114	1	0	1
115	0	0	0
116	2	0	0
117	1	3	0
118	6	1	1
119	5	3	1
120	4	4	3
121	1	2	1
122	0	1	1
123	6	2	1
124	2	3	0
125	4	1	0
126	1	0	0
127	1	0	0
128	2	0	2
129	3	0	2
130	0	1	4
131	8	0	2
132	4	0	0
133	0	2	0
134	0	0	2
135	0	0	11
136	3	0	0
137	2	1	1
138	2	1	4
139	8	4	5
140	12	1	6
141	2	0	0
142	1	0	2
143	1	1	1
144	2	2	5
145	6	1	0
146	2	1	0
147	2	0	0
148	0	0	0
149	0	0	0
150	0	0	0
151	0	0	1
152	0	0	0
153	0	0	0
154	2	0	0
155	2	0	0
156	1	0	0
157	0	1	1
158	2	1	2
159	0	0	0
160	1	1	5
161	1	1	16
162	4	1	1
163	1	2	3
164	3	0	0
165	1	0	0
166	2	0	2
167	0	0	0
168	0	0	1
169	1	0	1
170	1	0	0
171	4	0	1
172	3	0	0
173	1	0	0
174	1	0	2
175	1	0	0
176	0	0	1
177	1	0	0
178	2	0	1
179	1	0	0
180	0	0	1
181	0	0	0
182	1	0	0
183	0	0	1
184	1	0	0
185	0	0	0
186	2	1	2
187	2	1	1
188	2	0	0
189	0	0	2
190	4	2	1
191	2	0	0
192	1	1	1
193	2	0	0
194	1	1	3
195	3	0	1
196	0	1	2
197	5	0	1
198	1	1	0
199	0	1	0
200	2	0	0
201	3	0	0
202	0	0	0
203	8	3	5
204	35	6	7
205	20	3	6
206	4	2	3
207	66	7	2
208	1	1	3
209	1	2	1
210	0	2	2
211	9	4	1
212	1	1	2
213	5	1	0
214	2	0	1
215	4	2	7
216	30	4	8
217	2	0	0
218	4	0	0
219	1	0	0
220	1	0	1
221	3	0	1
222	0	0	0
223	0	0	0
224	1	0	2
225	1	0	0
226	4	1	0
227	1	1	1
228	3	0	1
229	3	1	1
230	2	1	1
231	1	0	0
232	0	0	0
233	0	1	0
234	5	1	1
235	0	0	0
236	2	0	0
237	0	0	0
238	2	0	1
239	1	0	1
240	2	0	0
241	1	0	0
242	1	2	1
243	0	0	0
244	2	1	3
245	2	0	1
246	1	0	0
247	0	0	0
248	0	0	0
249	0	0	0
250	1	0	0
251	2	1	0
252	1	0	1
253	1	1	0
254	0	1	0
255	1	0	1
256	3	0	2
257	2	0	0
258	1	0	0
259	1	0	0
260	4	1	1
261	7	5	7
262	2	1	2
263	3	1	0
264	2	1	1
265	0	0	0
266	8	0	1
267	2	0	0
268	1	1	0
269	4	0	0
270	9	2	1
271	2	0	1
272	2	0	0
273	5	0	1
274	2	0	1
275	0	0	1
276	1	0	0
277	0	0	0
278	1	0	1
279	4	1	0
280	2	0	1
281	2	2	2
282	2	2	4
283	15	1	2
284	0	0	0
285	1	0	0
286	0	0	0
287	1	0	0
288	2	1	0
289	1	0	2
290	2	1	1
291	1	1	0
292	1	0	0
293	1	0	0
294	0	0	1
295	8	2	3
296	2	0	0
297	2	2	3
298	0	2	0
299	3	1	3
300	1	0	0
301	2	2	1
302	4	2	1
303	2	0	0
304	5	2	2
305	2	0	0
306	0	0	1
307	4	0	1
308	0	0	0
309	0	0	0
310	5	2	1
311	0	2	2
312	1	0	0
313	53	5	3
314	3	1	2
315	1	1	0
316	2	1	1
317	0	1	1
318	1	0	0
319	0	0	0
320	0	0	0
321	1	0	0
322	2	0	0
323	1	0	0
324	1	1	2
325	5	0	0
326	2	0	0
327	1	1	1
328	1	1	1
329	12	2	0
330	3	2	2
331	0	0	0
332	0	0	0
333	1	0	1
334	0	0	0
335	4	1	0
336	2	0	0
337	2	0	0
338	1	0	1
339	2	1	0
340	10	2	4
341	0	0	1
342	2	0	0
343	3	0	0
344	2	1	0
345	3	0	1
346	1	0	0
347	1	0	0
348	2	0	0
349	1	0	1
350	1	0	3
351	1	0	0
352	0	0	0
353	2	0	1
354	0	0	0
355	0	0	1
356	3	2	7
357	4	1	9
358	2	2	7
359	1	1	0
360	3	2	2
361	3	1	0
362	2	0	0
363	2	0	0
364	1	0	0
365	3	1	0
366	7	0	3
367	8	2	2
368	38	8	4
369	18	3	5
370	5	1	1
371	0	0	0
372	0	1	1
373	2	0	0
374	3	0	0
375	1	0	0
376	1	0	0
377	1	0	0
378	3	1	1
379	3	1	1
380	2	1	3
381	5	2	0
382	3	1	3
383	1	2	0
384	10	4	3
385	8	1	1
386	0	0	13
387	1	0	3
388	1	0	0
389	1	0	0
390	5	0	1
391	1	0	0
392	14	1	3
393	1	1	0
394	2	0	0
395	3	0	0
396	1	0	1
397	0	0	0
398	2	0	0
399	2	0	0
400	2	0	0
401	9	3	0
402	41	7	9
403	12	5	7
404	0	0	1
405	14	2	3
406	2	3	2
407	2	0	0
408	0	0	0
409	16	3	10
410	6	3	7
411	0	0	0
412	0	0	0
413	2	1	1
414	1	0	1
415	0	1	1
416	5	3	1
417	2	2	1
418	2	0	1
419	3	0	0
420	0	0	0
421	1	0	0
422	1	0	0
423	2	0	0
424	1	0	0
425	0	0	0
426	1	0	0
427	2	2	1
428	2	2	4
429	19	1	1
430	80	7	7
431	78	7	6
432	12	4	3
433	4	0	0
434	4	0	0
435	1	0	0
436	1	0	0
437	3	0	2
438	4	0	1
439	0	0	0
440	2	0	0
441	1	0	0
442	1	1	1
443	4	0	0
444	2	0	1
445	4	0	0
446	2	0	0
447	1	0	0
448	6	2	1
449	1	0	0
450	5	0	1
451	9	2	2
452	5	0	0
453	3	0	1
Total	1662	352	520

## Sheet: Symplocarpus 
Mutations in Symplocarpus nipponicus VS Symplocarpus renifolius				We used Symplocarpus renifolius as reference for Symplocarpus nipponicus. The oligonucleitde were also determined only in this reference genome using REPuter after removal of deletion events from its genome to fix the co-ordinate position. However, the deletion events were noted and were included in final counting.
Bin	SNPs	Indels	Repeats	The oligonucletide repeats, SNPs, and InDels were distributed into bin of 250 bp each.
1	1	0	2
2	0	0	1
3	0	0	1
4	0	0	0
5	0	0	1
6	0	0	0
7	1	0	1
8	1	1	3
9	1	0	1
10	1	0	1
11	0	0	1
12	0	0	0
13	0	0	2
14	0	0	0
15	0	0	0
16	1	1	1
17	0	0	3
18	3	1	2
19	0	0	3
20	0	0	4
21	0	0	1
22	0	2	6
23	0	0	2
24	0	0	0
25	0	0	1
26	0	0	5
27	0	0	1
28	1	0	2
29	0	0	0
30	0	0	0
31	0	0	1
32	1	0	2
33	0	1	5
34	0	1	2
35	1	0	2
36	2	0	3
37	1	1	5
38	0	1	1
39	0	0	1
40	0	1	2
41	1	0	3
42	0	0	0
43	0	0	1
44	0	0	1
45	0	0	0
46	0	0	0
47	0	0	0
48	0	0	1
49	0	0	0
50	0	1	2
51	1	0	0
52	0	0	1
53	0	0	2
54	0	0	0
55	0	1	3
56	0	1	3
57	1	1	1
58	0	1	1
59	0	0	2
60	0	1	1
61	0	0	2
62	1	0	1
63	0	0	2
64	0	0	0
65	2	1	4
66	0	0	0
67	0	0	0
68	0	0	0
69	0	0	2
70	0	0	2
71	1	0	0
72	0	0	0
73	0	0	0
74	0	0	0
75	0	0	0
76	0	0	0
77	0	0	4
78	1	0	0
79	0	0	1
80	0	0	0
81	0	0	1
82	0	0	1
83	0	0	0
84	0	0	1
85	0	0	1
86	0	0	0
87	0	0	1
88	0	0	0
89	0	0	0
90	0	0	0
91	0	0	0
92	0	0	0
93	0	1	0
94	0	0	0
95	1	1	3
96	0	0	2
97	0	0	0
98	0	0	0
99	0	0	0
100	0	0	0
101	0	0	0
102	0	0	1
103	0	0	0
104	0	0	0
105	2	0	0
106	0	0	0
107	0	0	0
108	0	0	2
109	0	0	1
110	0	0	1
111	0	0	1
112	0	0	1
113	0	0	3
114	0	2	5
115	0	0	5
116	0	0	2
117	0	0	1
118	4	0	1
119	0	1	2
120	0	1	1
121	0	0	1
122	0	0	3
123	1	0	4
124	0	0	2
125	0	1	2
126	0	0	0
127	0	1	2
128	0	1	1
129	1	0	2
130	0	1	3
131	0	0	1
132	0	0	1
133	0	1	6
134	0	0	1
135	0	0	2
136	0	1	2
137	0	0	0
138	0	0	0
139	0	0	0
140	0	0	0
141	0	0	0
142	0	0	1
143	0	0	0
144	0	0	0
145	0	0	0
146	0	0	0
147	7	1	4
148	0	0	1
149	1	0	0
150	0	0	0
151	0	2	3
152	0	0	1
153	0	0	1
154	0	0	1
155	0	0	1
156	0	0	0
157	0	0	1
158	0	0	0
159	0	0	1
160	0	0	1
161	0	0	5
162	0	0	0
163	0	0	0
164	0	0	0
165	0	0	1
166	0	0	0
167	0	0	0
168	0	0	0
169	0	0	0
170	0	0	2
171	0	0	0
172	0	0	0
173	0	0	0
174	1	0	0
175	0	0	3
176	0	0	0
177	0	0	1
178	0	0	1
179	1	0	3
180	0	0	0
181	1	0	2
182	0	0	0
183	0	2	3
184	0	0	1
185	0	0	2
186	0	0	0
187	0	0	0
188	0	0	0
189	0	0	0
190	0	0	1
191	2	4	6
192	0	1	4
193	0	0	2
194	1	1	2
195	0	2	5
196	0	0	3
197	1	0	0
198	0	0	7
199	2	0	5
200	0	0	3
201	0	0	1
202	0	0	2
203	0	0	0
204	0	0	1
205	1	0	1
206	0	0	1
207	0	1	1
208	0	2	4
209	0	0	2
210	0	0	1
211	0	0	1
212	0	0	0
213	0	0	1
214	0	0	1
215	0	1	0
216	0	0	0
217	0	0	0
218	0	0	0
219	0	0	0
220	0	0	1
221	0	0	0
222	0	0	0
223	0	0	0
224	1	0	1
225	0	1	2
226	2	0	4
227	0	0	1
228	0	0	0
229	0	0	0
230	0	0	1
231	0	0	1
232	0	0	0
233	0	0	2
234	0	0	1
235	0	0	2
236	0	0	0
237	0	0	0
238	0	0	0
239	0	0	2
240	0	0	1
241	0	0	1
242	0	0	2
243	0	0	2
244	0	1	5
245	0	0	0
246	0	0	1
247	1	0	2
248	0	0	1
249	0	0	1
250	0	0	1
251	1	0	0
252	0	0	0
253	0	1	2
254	0	0	1
255	0	0	2
256	0	0	1
257	0	0	1
258	0	0	1
259	2	0	0
260	1	0	0
261	0	0	3
262	0	0	2
263	0	0	1
264	1	1	1
265	0	0	0
266	0	0	0
267	0	0	1
268	0	0	0
269	1	0	0
270	0	0	0
271	0	0	2
272	0	0	1
273	0	0	1
274	0	1	2
275	0	0	1
276	0	0	1
277	0	0	0
278	0	0	0
279	0	0	0
280	0	0	1
281	0	0	2
282	1	0	0
283	0	0	2
284	0	0	0
285	1	0	1
286	0	0	2
287	0	0	1
288	0	0	1
289	0	0	1
290	0	0	1
291	0	0	1
292	0	0	2
293	0	0	3
294	1	1	3
295	0	0	3
296	0	1	2
297	0	0	1
298	0	0	1
299	0	1	3
300	0	0	0
301	0	0	1
302	1	0	0
303	0	0	0
304	1	0	0
305	1	0	0
306	0	0	1
307	0	0	0
308	0	0	1
309	0	1	1
310	0	0	1
311	0	0	1
312	1	0	1
313	0	0	1
314	0	0	0
315	0	0	1
316	0	0	1
317	0	0	1
318	0	0	0
319	0	0	1
320	0	0	0
321	0	2	5
322	0	0	0
323	0	0	1
324	0	0	1
325	0	0	0
326	1	0	1
327	0	0	1
328	0	0	1
329	0	0	2
330	1	0	0
331	0	0	1
332	0	1	1
333	0	0	2
334	0	0	1
335	0	0	0
336	0	0	0
337	0	1	4
338	0	0	0
339	0	0	2
340	0	0	1
341	0	0	2
342	0	0	1
343	0	0	2
344	3	0	1
345	0	0	0
346	2	0	0
347	0	1	5
348	1	1	7
349	2	0	5
350	0	0	1
351	1	0	0
352	2	0	0
353	0	0	0
354	0	0	0
355	0	0	0
356	0	0	0
357	0	0	1
358	0	1	2
359	0	0	2
360	0	0	0
361	0	1	7
362	0	0	4
363	0	0	1
364	0	1	2
365	0	0	2
366	0	0	4
367	0	0	1
368	0	0	0
369	0	0	1
370	0	0	1
371	2	0	1
372	1	0	1
373	0	0	3
374	0	0	0
375	0	0	3
376	0	0	0
377	0	0	0
378	0	0	0
379	0	0	1
380	0	0	0
381	0	0	4
382	0	1	4
383	0	0	1
384	0	1	6
385	1	0	2
386	0	0	1
387	0	0	1
388	0	0	4
389	0	0	1
390	0	0	1
391	0	0	0
392	0	0	2
393	0	0	3
394	1	0	3
395	0	2	3
396	0	0	1
397	0	1	1
398	0	0	1
399	0	0	0
400	1	0	0
401	0	0	1
402	0	0	0
403	0	0	0
404	0	0	0
405	0	0	1
406	0	0	2
407	1	1	1
408	0	0	3
409	0	0	1
410	0	0	1
411	0	0	3
412	0	0	1
413	1	0	2
414	0	0	4
415	0	0	1
416	0	0	4
417	0	0	1
418	0	0	2
419	0	0	3
420	0	0	1
421	0	0	4
422	0	0	1
423	0	0	1
424	0	0	3
425	0	0	3
426	0	0	3
427	0	0	1
428	1	0	0
Total	89	70	548
